# Supplementary material for: Dry Stamping Coral Powder: An Effective Method for Isolating Coral Symbiotic Actinobacteria
Source: Microorganisms. 2023 Dec 10;11(12):2951. doi: 10.3390/microorganisms11122951 (PMC10745815; doi:10.3390/microorganisms11122951)
Supplement: Supplementary file 1 [file microorganisms-11-02951-s001.zip]

Archive with 3 entries (3 files):
- Sequences S3.pdf
- Table S1.xlsx
- Table S2.xlsx
