# Supplementary material for: Dry Stamping Coral Powder: An Effective Method for Isolating Coral Symbiotic Actinobacteria
Source: Microorganisms. 2023 Dec 10;11(12):2951. doi: 10.3390/microorganisms11122951 (PMC10745815; doi:10.3390/microorganisms11122951)
Supplement: Supplementary file 1 [file microorganisms-11-02951-s001.zip › Table S1.xlsx]

## Sheet: Table S1
	Table S1. All functions with their scores according to Piphillin analysis of the closest type strain of actinobacterial colonies recovered from P. gigantea, P. lobata and P. panamensis samples upon dry stamping (DS) or heat shock (HS). Descriptors brite3, brite4, brite5 and brite6 of KEGG database were used for annotation
						Piphillin score
		brite3	brite4	brite5	brite6	PGDS	PLDS	PPDS	PGHS	PLHS	PPHS	Average
	K01990	09183 Protein families: signaling and cellular processes	02000 Transporters	K01990 ABC-2.A; ABC-2 type transport system ATP-binding protein	Transporters [BR:ko02000]	23.8222	139.044	263.967	15.5556	15.8889	7.22222	77.5833
	K01992	09183 Protein families: signaling and cellular processes	02000 Transporters	K01992 ABC-2.P; ABC-2 type transport system permease protein	Transporters [BR:ko02000]	22.0635	128.222	230.206	14.0952	14.6667	6.66667	69.3201
	K02027	09183 Protein families: signaling and cellular processes	02000 Transporters	K02027 ABC.MS.S; multiple sugar transport system substrate-binding protein	Transporters [BR:ko02000]	13.5968	86.7556	128.14	19.0952	25.6667	11.6667	47.4868
	K06147	09183 Protein families: signaling and cellular processes	02000 Transporters	K06147 ABCB-BAC; ATP-binding cassette, subfamily B, bacterial	Transporters [BR:ko02000]	10.8857	87.9333	140.117	10.3175	12.2222	5.55556	44.5053
	K02031	09145 Cellular community - prokaryotes	02024 Quorum sensing	K02031 ddpD; peptide/nickel transport system ATP-binding protein	09180 Brite Hierarchies	8.77143	58.5333	144.568	9.74603	12.2222	5.55556	39.8995
	K02035	09145 Cellular community - prokaryotes	02024 Quorum sensing	K02035 ABC.PE.S; peptide/nickel transport system substrate-binding protein	09180 Brite Hierarchies	10.5302	56.1333	147.273	9.42857	11	5	39.8942
	K02033	09145 Cellular community - prokaryotes	02024 Quorum sensing	K02033 ABC.PE.P; peptide/nickel transport system permease protein	09180 Brite Hierarchies	8.77778	55	142.222	9	11	5	38.5
	K02034	09145 Cellular community - prokaryotes	02024 Quorum sensing	K02034 ABC.PE.P1; peptide/nickel transport system permease protein	09180 Brite Hierarchies	8.11111	55	134.5	9	11	5	37.1019
	K02026	09183 Protein families: signaling and cellular processes	02000 Transporters	K02026 ABC.MS.P1; multiple sugar transport system permease protein	Transporters [BR:ko02000]	12.419	58.6889	110.384	13.7619	18.3333	8.33333	36.9868
	K02025	09183 Protein families: signaling and cellular processes	02000 Transporters	K02025 ABC.MS.P; multiple sugar transport system permease protein	Transporters [BR:ko02000]	12.1968	62.2444	103.884	14.6508	19.5556	8.88889	36.9034
	K00059	09103 Lipid metabolism	00061 Fatty acid biosynthesis	K00059 fabG, OAR1; 3-oxoacyl-[acyl-carrier protein] reductase	09108 Metabolism of cofactors and vitamins	11.4063	62.9778	108.743	6.47619	7.33333	3.33333	33.3783
	K02015	09183 Protein families: signaling and cellular processes	02000 Transporters	K02015 ABC.FEV.P; iron complex transport system permease protein	Transporters [BR:ko02000]	8.32381	59.6889	78.0746	12.0635	13.4444	6.11111	29.6177
	K02032	09145 Cellular community - prokaryotes	02024 Quorum sensing	K02032 ddpF; peptide/nickel transport system ATP-binding protein	09180 Brite Hierarchies	5.55238	44.6	108.117	6.65079	8.55556	3.88889	29.5608
	K03088	09182 Protein families: genetic information processing	03021 Transcription machinery	K03088 rpoE; RNA polymerase sigma-70 factor, ECF subfamily	Transcription machinery [BR:ko03021]	8.49524	55.6222	94.6206	5.5873	6.11111	2.77778	28.869
	K12132	09181 Protein families: metabolism	01001 Protein kinases	K12132 prkC, stkP; eukaryotic-like serine/threonine-protein kinase	Enzymes [BR:ko01000]	15.4127	43.5556	94.7857	4.84127	4.88889	2.22222	27.6177
	K02529	09182 Protein families: genetic information processing	03000 Transcription factors	K02529 lacI, galR; LacI family transcriptional regulator	Transcription factors [BR:ko03000]	10.6159	47.9333	75.6016	10.6349	13.4444	6.11111	27.3902
	K02013	09183 Protein families: signaling and cellular processes	02000 Transporters	K02013 ABC.FEV.A; iron complex transport system ATP-binding protein	Transporters [BR:ko02000]	6.67619	50.0889	69.5365	8.8254	9.77778	4.44444	24.8915
	K03574	09182 Protein families: genetic information processing	03400 DNA repair and recombination proteins	K03574 mutT, NUDT15, MTH2; 8-oxo-dGTP diphosphatase	Enzymes [BR:ko01000]	6.02222	43.0222	78.1778	5.44444	6.11111	2.77778	23.5926
	K14228	09122 Translation	00970 Aminoacyl-tRNA biosynthesis	K14228 tRNA-Leu; tRNA Leu	09180 Brite Hierarchies	5.08254	37.9556	73.5571	5.30159	6.11111	2.77778	21.7976
	K03924	09191 Unclassified: metabolism	99980 Enzymes with EC numbers	K03924 moxR; MoxR-like ATPase	Enzymes [BR:ko01000]	3.48571	37.2	72.8619	4.87302	6.11111	2.77778	21.2183
	K02016	09183 Protein families: signaling and cellular processes	02000 Transporters	K02016 ABC.FEV.S; iron complex transport system substrate-binding protein	Transporters [BR:ko02000]	5.75873	44.0444	53.427	8.68254	9.77778	4.44444	21.0225
	K02003	09183 Protein families: signaling and cellular processes	02000 Transporters	K02003 ABC.CD.A; putative ABC transport system ATP-binding protein	Transporters [BR:ko02000]	6.78413	37.8	59.8206	5.5873	6.11111	2.77778	19.8135
	K07090	09194 Poorly characterized	99997 Function unknown	K07090 K07090; uncharacterized protein	NA	5.1873	37.4889	55.681	6.04762	7.33333	3.33333	19.1786
	K03704	09192 Unclassified: genetic information processing	99973 Transcription	K03704 cspA; cold shock protein	NA	4.90476	34.3333	64.6905	3.52381	3.66667	1.66667	18.7976
	K00626	09101 Carbohydrate metabolism	00620 Pyruvate metabolism	K00626 ACAT, atoB; acetyl-CoA C-acetyltransferase	00630 Glyoxylate and dicarboxylate metabolism	5.16508	36.4667	62.3365	3.38095	3.66667	1.66667	18.7804
	K06994	09194 Poorly characterized	99996 General function prediction only	K06994 K06994; putative drug exporter of the RND superfamily	NA	7.15873	27.1111	71.627	2.34921	2.44444	1.11111	18.6336
	K03466	09182 Protein families: genetic information processing	03036 Chromosome and associated proteins	K03466 ftsK, spoIIIE; DNA segregation ATPase FtsK/SpoIIIE, S-DNA-T family	Chromosome and associated proteins [BR:ko03036]	5.9746	31.4667	64.6619	3.09524	3.66667	1.66667	18.422
	K01897	09103 Lipid metabolism	00061 Fatty acid biosynthesis	K01897 ACSL, fadD; long-chain acyl-CoA synthetase	00071 Fatty acid degradation	4.93333	30.8222	63.1889	2.77778	2.44444	1.11111	17.5463
	K14225	09122 Translation	00970 Aminoacyl-tRNA biosynthesis	K14225 tRNA-Gly; tRNA Gly	09180 Brite Hierarchies	4.52063	30.3778	58.9587	4.26984	4.88889	2.22222	17.5397
	K00845	09101 Carbohydrate metabolism	00010 Glycolysis / Gluconeogenesis	K00845 glk; glucokinase	00052 Galactose metabolism	3.31429	24.2667	71.0381	2.34921	2.44444	1.11111	17.4206
	K14219	09122 Translation	00970 Aminoacyl-tRNA biosynthesis	K14219 tRNA-Arg; tRNA Arg	09180 Brite Hierarchies	3.8254	30.1111	58.6825	4.12698	4.88889	2.22222	17.3095
	K14233	09122 Translation	00970 Aminoacyl-tRNA biosynthesis	K14233 tRNA-Ser; tRNA Ser	09180 Brite Hierarchies	3.75873	30.0444	58.4825	4.12698	4.88889	2.22222	17.254
	K02078	09103 Lipid metabolism	00061 Fatty acid biosynthesis	K02078 acpP; acyl carrier protein	09110 Biosynthesis of other secondary metabolites	6.14603	32.1778	60.2079	1.1746	1.22222	0.555556	16.914
	K14237	09122 Translation	00970 Aminoacyl-tRNA biosynthesis	K14237 tRNA-Val; tRNA Val	09180 Brite Hierarchies	4.46032	30.7778	52.6905	4.4127	4.88889	2.22222	16.5754
	K14230	09122 Translation	00970 Aminoacyl-tRNA biosynthesis	K14230 tRNA-Met; tRNA Met	09180 Brite Hierarchies	4.17143	30.7111	52.3794	4.4127	4.88889	2.22222	16.4643
	K01104	09191 Unclassified: metabolism	99980 Enzymes with EC numbers	K01104 E3.1.3.48; protein-tyrosine phosphatase	Enzymes [BR:ko01000]	3.18095	27.2444	58.6381	3.2381	3.66667	1.66667	16.2725
	K20074	09181 Protein families: metabolism	01009 Protein phosphatases and associated proteins	K20074 prpC, phpP; PPM family protein phosphatase	Enzymes [BR:ko01000]	3.00635	28.9111	56.3762	2.80952	3.66667	1.66667	16.0728
	K01358	09143 Cell growth and death	04112 Cell cycle - Caulobacter	K01358 clpP, CLPP; ATP-dependent Clp protease, protease subunit	09150 Organismal Systems	3.74286	26.8222	52.181	4.26984	4.88889	2.22222	15.6878
	K03657	09124 Replication and repair	03420 Nucleotide excision repair	K03657 uvrD, pcrA; ATP-dependent DNA helicase UvrD/PcrA	03430 Mismatch repair	3.26349	29.6444	46.0841	4.87302	6.11111	2.77778	15.459
	K07979	09182 Protein families: genetic information processing	03000 Transcription factors	K07979 ytrA; GntR family transcriptional regulator	Transcription factors [BR:ko03000]	3.25397	31.2222	45.7698	3.38095	3.66667	1.66667	14.8267
	K09458	09103 Lipid metabolism	00061 Fatty acid biosynthesis	K09458 fabF, OXSM, CEM1; 3-oxoacyl-[acyl-carrier-protein] synthase II	09108 Metabolism of cofactors and vitamins	6.25079	28.1556	51.6651	1.03175	1.22222	0.555556	14.8135
	K02483	09183 Protein families: signaling and cellular processes	02022 Two-component system	K02483 K02483; two-component system, OmpR family, response regulator	Two-component system [BR:ko02022]	3.67302	24.4667	54.8206	1.92063	2.44444	1.11111	14.7394
	K10119	09131 Membrane transport	02010 ABC transporters	K10119 msmG; raffinose/stachyose/melibiose transport system permease protein	09180 Brite Hierarchies	2.8	18.3556	53.1222	4.44444	6.11111	2.77778	14.6019
	K02004	09183 Protein families: signaling and cellular processes	02000 Transporters	K02004 ABC.CD.P; putative ABC transport system permease protein	Transporters [BR:ko02000]	6.32698	29.8667	39.6238	4.4127	4.88889	2.22222	14.5569
	K21471	09181 Protein families: metabolism	01002 Peptidases and inhibitors	K21471 cwlO; peptidoglycan DL-endopeptidase CwlO	01011 Peptidoglycan biosynthesis and degradation proteins	5.4	31.8444	39.7556	3.66667	3.66667	1.66667	14.3333
	K18955	09182 Protein families: genetic information processing	03000 Transcription factors	K18955 whiB1_2_3_4; WhiB family transcriptional regulator, redox-sensing transcriptional regulator	Transcription factors [BR:ko03000]	4.08254	27.7333	45.1683	3.52381	3.66667	1.66667	14.3069
	K01126	09103 Lipid metabolism	00564 Glycerophospholipid metabolism	K01126 E3.1.4.46, glpQ, ugpQ; glycerophosphoryl diester phosphodiesterase	Enzymes [BR:ko01000]	4.01587	27.2222	43.1905	3.52381	3.66667	1.66667	13.881
	K03710	09182 Protein families: genetic information processing	03000 Transcription factors	K03710 K03710; GntR family transcriptional regulator	Transcription factors [BR:ko03000]	4.46032	19.2222	55.3016	1.74603	1.22222	0.555556	13.7513
	K10117	09131 Membrane transport	02010 ABC transporters	K10117 msmE; raffinose/stachyose/melibiose transport system substrate-binding protein	09180 Brite Hierarchies	2.57778	18.3556	46.5111	4.44444	6.11111	2.77778	13.463
	K10118	09131 Membrane transport	02010 ABC transporters	K10118 msmF; raffinose/stachyose/melibiose transport system permease protein	09180 Brite Hierarchies	2.35556	14.8	51.9	3.55556	4.88889	2.22222	13.287
	K14232	09122 Translation	00970 Aminoacyl-tRNA biosynthesis	K14232 tRNA-Pro; tRNA Pro	09180 Brite Hierarchies	2.91429	22.8667	44.8937	3.2381	3.66667	1.66667	13.2077
	K14234	09122 Translation	00970 Aminoacyl-tRNA biosynthesis	K14234 tRNA-Thr; tRNA Thr	09180 Brite Hierarchies	3.20317	22.9333	44.3159	3.2381	3.66667	1.66667	13.1706
	K00655	09103 Lipid metabolism	00561 Glycerolipid metabolism	K00655 plsC; 1-acyl-sn-glycerol-3-phosphate acyltransferase	00564 Glycerophospholipid metabolism	3.00952	26.7556	37.7587	4.26984	4.88889	2.22222	13.1508
	K14218	09122 Translation	00970 Aminoacyl-tRNA biosynthesis	K14218 tRNA-Ala; tRNA Ala	09180 Brite Hierarchies	3.13651	22.8667	44.1159	3.2381	3.66667	1.66667	13.1151
	K00088	09104 Nucleotide metabolism	00230 Purine metabolism	K00088 IMPDH, guaB; IMP dehydrogenase	09111 Xenobiotics biodegradation and metabolism	3.04127	22.5333	43.973	3.09524	3.66667	1.66667	12.996
	K00615	09101 Carbohydrate metabolism	00030 Pentose phosphate pathway	K00615 E2.2.1.1, tktA, tktB; transketolase	09102 Energy metabolism	3.84127	26.6667	35.373	3.98413	4.88889	2.22222	12.8294
	K01977	09122 Translation	03010 Ribosome	K01977 16SrRNA, rrs; 16S ribosomal RNA	09180 Brite Hierarchies	4	24	38.6667	3.66667	3.66667	1.66667	12.6111
	K01985	09122 Translation	03010 Ribosome	K01985 5SrRNA, rrf; 5S ribosomal RNA	09180 Brite Hierarchies	4	24	38.6667	3.66667	3.66667	1.66667	12.6111
	K01980	09122 Translation	03010 Ribosome	K01980 23SrRNA, rrl; 23S ribosomal RNA	09180 Brite Hierarchies	4	23.7778	38.2222	3.66667	3.66667	1.66667	12.5
	K03790	09182 Protein families: genetic information processing	03009 Ribosome biogenesis	K03790 rimJ; [ribosomal protein S5]-alanine N-acetyltransferase	Enzymes [BR:ko01000]	3.16508	20.4667	43.9476	2.49206	2.44444	1.11111	12.2712
	K14224	09122 Translation	00970 Aminoacyl-tRNA biosynthesis	K14224 tRNA-Glu; tRNA Glu	09180 Brite Hierarchies	3.13651	23.3111	38.5048	3.2381	3.66667	1.66667	12.254
	K05846	09131 Membrane transport	02010 ABC transporters	K05846 opuBD; osmoprotectant transport system permease protein	09180 Brite Hierarchies	3.37143	22.5778	41.3683	2.63492	2.44444	1.11111	12.2513
	K00817	09105 Amino acid metabolism	00340 Histidine metabolism	K00817 hisC; histidinol-phosphate aminotransferase	00350 Tyrosine metabolism	2.81905	19.4222	43.7508	2.20635	2.44444	1.11111	11.959
	K02484	09181 Protein families: metabolism	01001 Protein kinases	K02484 K02484; two-component system, OmpR family, sensor kinase	09183 Protein families: signaling and cellular processes	3.05079	21.2889	41.454	1.92063	2.44444	1.11111	11.8783
	K01265	09181 Protein families: metabolism	01002 Peptidases and inhibitors	K01265 map; methionyl aminopeptidase	Enzymes [BR:ko01000]	2.81905	22.5333	37.3619	3.09524	3.66667	1.66667	11.8571
	K00854	09101 Carbohydrate metabolism	00040 Pentose and glucuronate interconversions	K00854 xylB, XYLB; xylulokinase	Enzymes [BR:ko01000]	2.2127	18.8	38.4635	3.84127	4.88889	2.22222	11.7381
	K05799	09182 Protein families: genetic information processing	03000 Transcription factors	K05799 pdhR; GntR family transcriptional regulator, transcriptional repressor for pyruvate dehydrogenase complex	Transcription factors [BR:ko03000]	2.70159	15.8444	40.8746	3.84127	4.88889	2.22222	11.7288
	K05794	09193 Unclassified: signaling and cellular processes	99994 Others	K05794 terC; tellurite resistance protein TerC	NA	1.93968	21.2889	40.0095	1.92063	2.44444	1.11111	11.4524
	K03719	09182 Protein families: genetic information processing	03000 Transcription factors	K03719 lrp; Lrp/AsnC family transcriptional regulator, leucine-responsive regulatory protein	03036 Chromosome and associated proteins	4.08571	18.0222	45.8286	0.428571	0	0	11.3942
	K03496	09182 Protein families: genetic information processing	03036 Chromosome and associated proteins	K03496 parA, soj; chromosome partitioning protein	09183 Protein families: signaling and cellular processes	2.10159	18.5778	36.8524	2.95238	3.66667	1.66667	10.9696
	K01915	09101 Carbohydrate metabolism	00630 Glyoxylate and dicarboxylate metabolism	K01915 glnA, GLUL; glutamine synthetase	09102 Energy metabolism	3.04762	19.8889	36.9048	2.34921	2.44444	1.11111	10.9577
	K01999	09131 Membrane transport	02010 ABC transporters	K01999 livK; branched-chain amino acid transport system substrate-binding protein	09140 Cellular Processes	2.8127	19.1778	43.319	0.285714	0	0	10.9325
	K06996	09194 Poorly characterized	99997 Function unknown	K06996 K06996; uncharacterized protein	NA	3.13651	21.5333	37.4492	1.46032	1.22222	0.555556	10.8929
	K07114	09183 Protein families: signaling and cellular processes	02000 Transporters	K07114 yfbK; Ca-activated chloride channel homolog	Transporters [BR:ko02000]	2.25714	18.5111	41.0413	1.1746	1.22222	0.555556	10.7937
	K01462	09191 Unclassified: metabolism	99980 Enzymes with EC numbers	K01462 PDF, def; peptide deformylase	Enzymes [BR:ko01000]	2.75238	18.9111	36.1619	2.20635	2.44444	1.11111	10.5979
	K08167	09183 Protein families: signaling and cellular processes	02000 Transporters	K08167 smvA, qacA, lfrA; MFS transporter, DHA2 family, multidrug resistance protein	01504 Antimicrobial resistance genes	2.81587	21.6889	35.5349	1.74603	1.22222	0.555556	10.5939
	K01652	09101 Carbohydrate metabolism	00650 Butanoate metabolism	K01652 E2.2.1.6L, ilvB, ilvG, ilvI; acetolactate synthase I/II/III large subunit	00660 C5-Branched dibasic acid metabolism	2.81905	18.5333	36.3619	2.20635	2.44444	1.11111	10.5794
	K07497	09192 Unclassified: genetic information processing	99976 Replication and repair	K07497 K07497; putative transposase	NA	7.98413	15.6667	36.8095	1.03175	1.22222	0.555556	10.545
	K01951	09104 Nucleotide metabolism	00230 Purine metabolism	K01951 guaA, GMPS; GMP synthase (glutamine-hydrolysing)	09111 Xenobiotics biodegradation and metabolism	1.59048	14.5111	40.1524	2.06349	2.44444	1.11111	10.3122
	K17836	09110 Biosynthesis of other secondary metabolites	00311 Penicillin and cephalosporin biosynthesis	K17836 penP; beta-lactamase class A	09160 Human Diseases	1.99048	15.0222	41.1857	1.1746	1.22222	0.555556	10.1918
	K01207	09101 Carbohydrate metabolism	00520 Amino sugar and nucleotide sugar metabolism	K01207 nagZ; beta-N-acetylhexosaminidase	09107 Glycan biosynthesis and metabolism	2.14603	18.5111	34.7079	2.06349	2.44444	1.11111	10.164
	K00344	09191 Unclassified: metabolism	99980 Enzymes with EC numbers	K00344 qor, CRYZ; NADPH:quinone reductase	Enzymes [BR:ko01000]	5.35238	16.0667	33.5175	2.20635	2.44444	1.11111	10.1164
	K07025	09194 Poorly characterized	99996 General function prediction only	K07025 K07025; putative hydrolase of the HAD superfamily	NA	2.18413	21.8667	33.7429	1.03175	1.22222	0.555556	10.1005
	K01953	09105 Amino acid metabolism	00250 Alanine, aspartate and glutamate metabolism	K01953 asnB, ASNS; asparagine synthase (glutamine-hydrolysing)	09180 Brite Hierarchies	2.91111	21.2444	33.4	0.888889	1.22222	0.555556	10.037
	K08372	09132 Signal transduction	02020 Two-component system	K08372 pepD; putative serine protease PepD	09180 Brite Hierarchies	2.70794	18.9778	35.1952	1.31746	1.22222	0.555556	9.99603
	K00161	09101 Carbohydrate metabolism	00010 Glycolysis / Gluconeogenesis	K00161 PDHA, pdhA; pyruvate dehydrogenase E1 component alpha subunit	00020 Citrate cycle (TCA cycle)	1.87937	15.4667	36.6302	2.06349	2.44444	1.11111	9.93254
	K00162	09101 Carbohydrate metabolism	00010 Glycolysis / Gluconeogenesis	K00162 PDHB, pdhB; pyruvate dehydrogenase E1 component beta subunit	00020 Citrate cycle (TCA cycle)	1.87937	15.4667	36.6302	2.06349	2.44444	1.11111	9.93254
	K00627	09101 Carbohydrate metabolism	00010 Glycolysis / Gluconeogenesis	K00627 DLAT, aceF, pdhC; pyruvate dehydrogenase E2 component (dihydrolipoamide acetyltransferase)	00020 Citrate cycle (TCA cycle)	1.87937	15.4667	36.6302	2.06349	2.44444	1.11111	9.93254
	K06400	09193 Unclassified: signaling and cellular processes	99978 Cell growth	K06400 spoIVCA; site-specific DNA recombinase	NA	2.55556	14.8889	33.2778	2.66667	3.66667	1.66667	9.78704
	K03885	09102 Energy metabolism	00190 Oxidative phosphorylation	K03885 ndh; NADH:quinone reductase (non-electrogenic)	Enzymes [BR:ko01000]	4.08571	18.4667	29.4397	2.20635	2.44444	1.11111	9.62566
	K05350	09101 Carbohydrate metabolism	00500 Starch and sucrose metabolism	K05350 bglB; beta-glucosidase	09106 Metabolism of other amino acids	1.95873	13.2444	41.6937	0.571429	0	0	9.57804
	K06945	09194 Poorly characterized	99997 Function unknown	K06945 K06945; uncharacterized protein	NA	5.3746	15.6444	34.6397	1.42857	0	0	9.51455
	K14229	09122 Translation	00970 Aminoacyl-tRNA biosynthesis	K14229 tRNA-Lys; tRNA Lys	09180 Brite Hierarchies	2.80317	16.2	31.8381	2.34921	2.44444	1.11111	9.45767
	K01692	09101 Carbohydrate metabolism	00640 Propanoate metabolism	K01692 paaF, echA; enoyl-CoA hydratase	00650 Butanoate metabolism	2.66984	14.7333	38.6603	0.571429	0	0	9.43915
	K03499	09183 Protein families: signaling and cellular processes	02000 Transporters	K03499 trkA, ktrA, ktrC; trk/ktr system potassium uptake protein	Transporters [BR:ko02000]	2.27937	18.6444	29.4968	2.06349	2.44444	1.11111	9.33995
	K00128	09101 Carbohydrate metabolism	00010 Glycolysis / Gluconeogenesis	K00128 ALDH; aldehyde dehydrogenase (NAD+)	00053 Ascorbate and aldarate metabolism	2.76825	17.6889	32.2968	1.1746	1.22222	0.555556	9.28439
	K01011	09102 Energy metabolism	00920 Sulfur metabolism	K01011 TST, MPST, sseA; thiosulfate/3-mercaptopyruvate sulfurtransferase	09105 Amino acid metabolism	2.10159	15.4667	31.1302	2.06349	2.44444	1.11111	9.05291
	K07058	09194 Poorly characterized	99996 General function prediction only	K07058 K07058; membrane protein	NA	1.95873	13.4667	32.2492	2.34921	2.44444	1.11111	8.92989
	K02909	09122 Translation	03010 Ribosome	K02909 RP-L31, rpmE; large subunit ribosomal protein L31	09180 Brite Hierarchies	2.48571	18.7556	23.8619	3.09524	3.66667	1.66667	8.92196
	K10112	09131 Membrane transport	02010 ABC transporters	K10112 msmX, msmK, malK, sugC, ggtA, msiK; multiple sugar transport system ATP-binding protein	09180 Brite Hierarchies	1.67302	18.2444	28.0429	1.92063	2.44444	1.11111	8.90608
	K12308	09101 Carbohydrate metabolism	00052 Galactose metabolism	K12308 bgaB, lacA; beta-galactosidase	Enzymes [BR:ko01000]	4.11111	19.2222	16.6111	4.44444	6.11111	2.77778	8.87963
	K03980	09181 Protein families: metabolism	01011 Peptidoglycan biosynthesis and degradation proteins	K03980 murJ, mviN; putative peptidoglycan lipid II flippase	09183 Protein families: signaling and cellular processes	1.99048	18.1333	27.4079	2.06349	2.44444	1.11111	8.85847
	K00249	09103 Lipid metabolism	00071 Fatty acid degradation	K00249 ACADM, acd; acyl-CoA dehydrogenase	09105 Amino acid metabolism	3.50794	14.3333	34.8175	0.428571	0	0	8.84788
	K00074	09101 Carbohydrate metabolism	00650 Butanoate metabolism	K00074 paaH, hbd, fadB, mmgB; 3-hydroxybutyryl-CoA dehydrogenase	09105 Amino acid metabolism	3.16508	16.4667	29.9476	1.60317	1.22222	0.555556	8.82672
	K01626	09105 Amino acid metabolism	00400 Phenylalanine, tyrosine and tryptophan biosynthesis	K01626 E2.5.1.54, aroF, aroG, aroH; 3-deoxy-7-phosphoheptulonate synthase	09140 Cellular Processes	1.76825	18.1333	27.2968	2.06349	2.44444	1.11111	8.80291
	K14223	09122 Translation	00970 Aminoacyl-tRNA biosynthesis	K14223 tRNA-Gln; tRNA Gln	09180 Brite Hierarchies	2.19683	15.3556	29.4952	2.20635	2.44444	1.11111	8.80159
	K03654	09123 Folding, sorting and degradation	03018 RNA degradation	K03654 recQ; ATP-dependent DNA helicase RecQ	09180 Brite Hierarchies	1.8127	15.4	29.9302	2.06349	2.44444	1.11111	8.79365
	K00111	09103 Lipid metabolism	00564 Glycerophospholipid metabolism	K00111 glpA, glpD; glycerol-3-phosphate dehydrogenase	Enzymes [BR:ko01000]	2.08571	14.4667	33.0508	1.31746	1.22222	0.555556	8.78307
	K03556	09182 Protein families: genetic information processing	03000 Transcription factors	K03556 malT; LuxR family transcriptional regulator, maltose regulon positive regulatory protein	Transcription factors [BR:ko03000]	1	14.2222	29.3889	2.66667	3.66667	1.66667	8.76852
	K02470	09182 Protein families: genetic information processing	03032 DNA replication proteins	K02470 gyrB; DNA gyrase subunit B	03400 DNA repair and recombination proteins	2.32381	15.0222	29.4635	2.06349	2.44444	1.11111	8.7381
	K00645	09103 Lipid metabolism	00061 Fatty acid biosynthesis	K00645 fabD, MCAT, MCT1; [acyl-carrier-protein] S-malonyltransferase	09110 Biosynthesis of other secondary metabolites	2.22857	16.9111	30.154	1.03175	1.22222	0.555556	8.68386
	K01649	09101 Carbohydrate metabolism	00620 Pyruvate metabolism	K01649 leuA, IMS; 2-isopropylmalate synthase	09105 Amino acid metabolism	2.10159	15.0222	29.3524	2.06349	2.44444	1.11111	8.68254
	K07493	09192 Unclassified: genetic information processing	99976 Replication and repair	K07493 K07493; putative transposase	NA	0.4	4.28889	47.0889	0	0	0	8.62963
	K02469	09182 Protein families: genetic information processing	03032 DNA replication proteins	K02469 gyrA; DNA gyrase subunit A	03400 DNA repair and recombination proteins	1.87937	15.0222	29.2413	2.06349	2.44444	1.11111	8.62698
	K03686	09182 Protein families: genetic information processing	03110 Chaperones and folding catalysts	K03686 dnaJ; molecular chaperone DnaJ	03029 Mitochondrial biogenesis	1.87937	15.0222	29.2413	2.06349	2.44444	1.11111	8.62698
	K04487	09108 Metabolism of cofactors and vitamins	00730 Thiamine metabolism	K04487 iscS, NFS1; cysteine desulfurase	09120 Genetic Information Processing	1.87937	15.0222	29.2413	2.06349	2.44444	1.11111	8.62698
	K07506	09182 Protein families: genetic information processing	03000 Transcription factors	K07506 K07506; AraC family transcriptional regulator	Transcription factors [BR:ko03000]	1.35556	16.1333	34.1222	0	0	0	8.60185
	K02335	09124 Replication and repair	03030 DNA replication	K02335 polA; DNA polymerase I	03410 Base excision repair	1.65714	15.0222	29.1302	2.06349	2.44444	1.11111	8.57143
	K03111	09124 Replication and repair	03030 DNA replication	K03111 ssb; single-strand DNA-binding protein	03430 Mismatch repair	1.8127	14.9556	29.0413	2.06349	2.44444	1.11111	8.57143
	K04750	09194 Poorly characterized	99996 General function prediction only	K04750 phnB; PhnB protein	NA	1.05079	11.5111	30.6762	2.80952	3.66667	1.66667	8.56349
	K01552	09183 Protein families: signaling and cellular processes	02000 Transporters	K01552 ecfA; energy-coupling factor transport system ATP-binding protein	Transporters [BR:ko02000]	1.60635	14.1778	32.454	1.03175	1.22222	0.555556	8.50794
	K16785	09131 Membrane transport	02010 ABC transporters	K16785 ecfT; energy-coupling factor transport system permease protein	09180 Brite Hierarchies	1.60635	14.1778	32.454	1.03175	1.22222	0.555556	8.50794
	K06221	09191 Unclassified: metabolism	99980 Enzymes with EC numbers	K06221 dkgA; 2,5-diketo-D-gluconate reductase A	Enzymes [BR:ko01000]	2.00317	20.0667	14.827	5.01587	6.11111	2.77778	8.46693
	K03100	09123 Folding, sorting and degradation	03060 Protein export	K03100 lepB; signal peptidase I	09180 Brite Hierarchies	3.25397	16.2222	25.1032	2.49206	2.44444	1.11111	8.43783
	K07131	09194 Poorly characterized	99997 Function unknown	K07131 K07131; uncharacterized protein	NA	3.06984	14.1333	32.8048	0.571429	0	0	8.42989
	K04763	09182 Protein families: genetic information processing	03036 Chromosome and associated proteins	K04763 xerD; integrase/recombinase XerD	Chromosome and associated proteins [BR:ko03036]	1.22222	13.7778	32.8889	0.888889	1.22222	0.555556	8.42593
	K01142	09124 Replication and repair	03410 Base excision repair	K01142 E3.1.11.2, xthA; exodeoxyribonuclease III	09180 Brite Hierarchies	1.99048	15.4667	24.7968	2.95238	3.66667	1.66667	8.42328
	K03294	09193 Unclassified: signaling and cellular processes	99977 Transport	K03294 TC.APA; basic amino acid/polyamine antiporter, APA family	NA	2.24127	12.1778	30.3508	2.20635	2.44444	1.11111	8.42196
	K00135	09101 Carbohydrate metabolism	00650 Butanoate metabolism	K00135 gabD; succinate-semialdehyde dehydrogenase / glutarate-semialdehyde dehydrogenase	09105 Amino acid metabolism	2.11429	15.6222	23.9937	3.2381	3.66667	1.66667	8.3836
	K04749	09182 Protein families: genetic information processing	03021 Transcription machinery	K04749 rsbV; anti-sigma B factor antagonist	Transcription machinery [BR:ko03021]	1.70159	14.7333	33.5413	0.285714	0	0	8.37698
	K01784	09101 Carbohydrate metabolism	00052 Galactose metabolism	K01784 galE, GALE; UDP-glucose 4-epimerase	00520 Amino sugar and nucleotide sugar metabolism	2.26349	13.2	31.3619	1.31746	1.22222	0.555556	8.32011
	K01069	09101 Carbohydrate metabolism	00620 Pyruvate metabolism	K01069 gloB, gloC, HAGH; hydroxyacylglutathione hydrolase	Enzymes [BR:ko01000]	2.32381	18.1333	26.4635	1.1746	1.22222	0.555556	8.31217
	K01426	09105 Amino acid metabolism	00330 Arginine and proline metabolism	K01426 E3.5.1.4, amiE; amidase	00360 Phenylalanine metabolism	2.61905	15.4444	28.7063	1.31746	1.22222	0.555556	8.31085
	K01714	09105 Amino acid metabolism	00300 Lysine biosynthesis	K01714 dapA; 4-hydroxy-tetrahydrodipicolinate synthase	09110 Biosynthesis of other secondary metabolites	2.18413	11.6444	30.4651	1.92063	2.44444	1.11111	8.29497
	K00648	09103 Lipid metabolism	00061 Fatty acid biosynthesis	K00648 fabH; 3-oxoacyl-[acyl-carrier-protein] synthase III	09180 Brite Hierarchies	4.88571	13.7111	25.3952	2.20635	2.44444	1.11111	8.29233
	K01179	09101 Carbohydrate metabolism	00500 Starch and sucrose metabolism	K01179 E3.2.1.4; endoglucanase	09130 Environmental Information Processing	4.59048	16.1778	28.1524	0.285714	0	0	8.20106
	K01971	09124 Replication and repair	03450 Non-homologous end-joining	K01971 ligD; bifunctional non-homologous end joining protein LigD	09180 Brite Hierarchies	1.76825	15.4667	28.9635	1.1746	1.22222	0.555556	8.1918
	K03671	09151 Immune system	04621 NOD-like receptor signaling pathway	K03671 trxA; thioredoxin 1	09160 Human Diseases	2.16825	15.9778	24.8302	2.06349	2.44444	1.11111	8.09921
	K00058	09102 Energy metabolism	00680 Methane metabolism	K00058 serA, PHGDH; D-3-phosphoglycerate dehydrogenase / 2-oxoglutarate reductase	09105 Amino acid metabolism	1.80635	7.71111	35.9429	1.03175	1.22222	0.555556	8.04497
	K11263	09101 Carbohydrate metabolism	00620 Pyruvate metabolism	K11263 bccA, pccA; acetyl-CoA/propionyl-CoA carboxylase, biotin carboxylase, biotin carboxyl carrier protein	00630 Glyoxylate and dicarboxylate metabolism	1.76825	11.4667	29.2968	2.06349	2.44444	1.11111	8.02513
	K01187	09101 Carbohydrate metabolism	00052 Galactose metabolism	K01187 malZ; alpha-glucosidase	00500 Starch and sucrose metabolism	2.81905	13.2	26.2508	2.20635	2.44444	1.11111	8.00529
	K01895	09101 Carbohydrate metabolism	00010 Glycolysis / Gluconeogenesis	K01895 ACSS1_2, acs; acetyl-CoA synthetase	00620 Pyruvate metabolism	1.70159	11.4	29.0968	2.06349	2.44444	1.11111	7.96958
	K01710	09107 Glycan biosynthesis and metabolism	00541 O-Antigen nucleotide sugar biosynthesis	K01710 rfbB, rmlB, rffG; dTDP-glucose 4,6-dehydratase	09109 Metabolism of terpenoids and polyketides	2.05079	14.6222	27.954	1.03175	1.22222	0.555556	7.90608
	K03711	09182 Protein families: genetic information processing	03000 Transcription factors	K03711 fur, zur, furB; Fur family transcriptional regulator, ferric uptake regulator	Transcription factors [BR:ko03000]	1.76825	15.0222	27.1857	1.1746	1.22222	0.555556	7.82143
	K10947	09182 Protein families: genetic information processing	03000 Transcription factors	K10947 padR; PadR family transcriptional regulator, regulatory protein PadR	Transcription factors [BR:ko03000]	1.09524	10.1111	32.8651	1.03175	1.22222	0.555556	7.81349
	K03101	09123 Folding, sorting and degradation	03060 Protein export	K03101 lspA; signal peptidase II	09180 Brite Hierarchies	1.38413	7.73333	34.7873	1.03175	1.22222	0.555556	7.78571
	K03892	09182 Protein families: genetic information processing	03000 Transcription factors	K03892 arsR; ArsR family transcriptional regulator, arsenate/arsenite/antimonite-responsive transcriptional repressor	Transcription factors [BR:ko03000]	1.78413	11.3556	30.3206	1.03175	1.22222	0.555556	7.71164
	K07029	09103 Lipid metabolism	00561 Glycerolipid metabolism	K07029 dagK; diacylglycerol kinase (ATP)	00564 Glycerophospholipid metabolism	1.09524	11	28.5317	1.92063	2.44444	1.11111	7.68386
	K02029	09183 Protein families: signaling and cellular processes	02000 Transporters	K02029 ABC.PA.P; polar amino acid transport system permease protein	Transporters [BR:ko02000]	2.89841	16.9778	14.7032	4.26984	4.88889	2.22222	7.66005
	K02030	09183 Protein families: signaling and cellular processes	02000 Transporters	K02030 ABC.PA.S; polar amino acid transport system substrate-binding protein	Transporters [BR:ko02000]	2.89841	16.9778	14.7032	4.26984	4.88889	2.22222	7.66005
	K00567	09182 Protein families: genetic information processing	03400 DNA repair and recombination proteins	K00567 ogt, MGMT; methylated-DNA-[protein]-cysteine S-methyltransferase	Enzymes [BR:ko01000]	2.41905	11.8	28.6063	1.31746	1.22222	0.555556	7.65344
	K02913	09122 Translation	03010 Ribosome	K02913 RP-L33, MRPL33, rpmG; large subunit ribosomal protein L33	09180 Brite Hierarchies	2.19683	15.1333	22.5508	2.20635	2.44444	1.11111	7.60714
	K06949	09108 Metabolism of cofactors and vitamins	00730 Thiamine metabolism	K06949 rsgA, engC; ribosome biogenesis GTPase / thiamine phosphate phosphatase	09180 Brite Hierarchies	1.76825	14.5778	26.2968	1.1746	1.22222	0.555556	7.59921
	K00796	09108 Metabolism of cofactors and vitamins	00790 Folate biosynthesis	K00796 folP; dihydropteroate synthase	Enzymes [BR:ko01000]	1.8127	15.1778	22.9857	2.06349	2.44444	1.11111	7.59921
	K01066	09191 Unclassified: metabolism	99980 Enzymes with EC numbers	K01066 aes; acetyl esterase	Enzymes [BR:ko01000]	2.25714	14.9556	22.7635	2.06349	2.44444	1.11111	7.59921
	K01256	09106 Metabolism of other amino acids	00480 Glutathione metabolism	K01256 pepN; aminopeptidase N	09180 Brite Hierarchies	2.04127	11.8667	28.5841	1.31746	1.22222	0.555556	7.59788
	K10914	09132 Signal transduction	02020 Two-component system	K10914 crp; CRP/FNR family transcriptional regulator, cyclic AMP receptor protein	09140 Cellular Processes	2.65714	15.6889	24.2413	1.1746	1.22222	0.555556	7.58995
	K01775	09106 Metabolism of other amino acids	00470 D-Amino acid metabolism	K01775 alr; alanine racemase	09160 Human Diseases	0.939683	7.51111	34.1206	1.03175	1.22222	0.555556	7.56349
	K01644	09132 Signal transduction	02020 Two-component system	K01644 citE; citrate lyase subunit beta / citryl-CoA lyase	Enzymes [BR:ko01000]	1.70159	14.5111	26.0968	1.1746	1.22222	0.555556	7.54365
	K00790	09101 Carbohydrate metabolism	00520 Amino sugar and nucleotide sugar metabolism	K00790 murA; UDP-N-acetylglucosamine 1-carboxyvinyltransferase	09107 Glycan biosynthesis and metabolism	1.87937	15.0222	22.7413	2.06349	2.44444	1.11111	7.54365
	K04077	09123 Folding, sorting and degradation	03018 RNA degradation	K04077 groEL, HSPD1; chaperonin GroEL	09150 Organismal Systems	1.87937	15.0222	22.7413	2.06349	2.44444	1.11111	7.54365
	K00239	09101 Carbohydrate metabolism	00020 Citrate cycle (TCA cycle)	K00239 sdhA, frdA; succinate dehydrogenase flavoprotein subunit	00650 Butanoate metabolism	2.10159	11.4667	28.3524	1.1746	1.22222	0.555556	7.47884
	K21023	09145 Cellular community - prokaryotes	02025 Biofilm formation - Pseudomonas aeruginosa	K21023 mucR; diguanylate cyclase	Enzymes [BR:ko01000]	1.51111	12.0667	31.0333	0	0	0	7.43519
	K02954	09122 Translation	03010 Ribosome	K02954 RP-S14, MRPS14, rpsN; small subunit ribosomal protein S14	09180 Brite Hierarchies	1.87937	14.8	22.2968	2.06349	2.44444	1.11111	7.43254
	K10563	09124 Replication and repair	03410 Base excision repair	K10563 mutM, fpg; formamidopyrimidine-DNA glycosylase	09180 Brite Hierarchies	1.87937	11.4667	28.2413	1.1746	1.22222	0.555556	7.42328
	K02902	09122 Translation	03010 Ribosome	K02902 RP-L28, MRPL28, rpmB; large subunit ribosomal protein L28	09180 Brite Hierarchies	1.65714	14.8	22.1857	2.06349	2.44444	1.11111	7.37698
	K02428	NA	NA	NA	NA	1.65714	11.4667	28.1302	1.1746	1.22222	0.555556	7.36772
	K01921	09106 Metabolism of other amino acids	00470 D-Amino acid metabolism	K01921 ddl; D-alanine-D-alanine ligase	09107 Glycan biosynthesis and metabolism	1.27302	11.5111	28.5651	1.03175	1.22222	0.555556	7.35979
	K00864	09103 Lipid metabolism	00561 Glycerolipid metabolism	K00864 glpK, GK; glycerol kinase	09150 Organismal Systems	1.70159	14.0667	25.2079	1.1746	1.22222	0.555556	7.32143
	K01840	09101 Carbohydrate metabolism	00051 Fructose and mannose metabolism	K01840 manB; phosphomannomutase	00520 Amino sugar and nucleotide sugar metabolism	1.87937	14.5778	21.8524	2.06349	2.44444	1.11111	7.32143
	K04043	09123 Folding, sorting and degradation	03018 RNA degradation	K04043 dnaK, HSPA9; molecular chaperone DnaK	09150 Organismal Systems	1.93968	14.4	22.0651	1.92063	2.44444	1.11111	7.31349
	K06199	09183 Protein families: signaling and cellular processes	02000 Transporters	K06199 crcB, FEX; fluoride exporter	Transporters [BR:ko02000]	1.76825	11.9111	24.5746	2.06349	2.44444	1.11111	7.31217
	K00433	09191 Unclassified: metabolism	99980 Enzymes with EC numbers	K00433 cpo; non-heme chloroperoxidase	Enzymes [BR:ko01000]	1.33968	13.3556	28.7095	0.142857	0	0	7.25794
	K13787	09109 Metabolism of terpenoids and polyketides	00900 Terpenoid backbone biosynthesis	K13787 idsA; geranylgeranyl diphosphate synthase, type I	09180 Brite Hierarchies	2.33651	13.2889	24.6048	1.46032	1.22222	0.555556	7.24471
	K05349	09101 Carbohydrate metabolism	00500 Starch and sucrose metabolism	K05349 bglX; beta-glucosidase	09106 Metabolism of other amino acids	2.78413	14.6889	17.7095	2.80952	3.66667	1.66667	7.2209
	K07483	09192 Unclassified: genetic information processing	99976 Replication and repair	K07483 K07483; transposase	NA	1.49524	16.8444	19.3429	1.92063	2.44444	1.11111	7.19312
	K00299	09102 Energy metabolism	00920 Sulfur metabolism	K00299 ssuE, msuE; FMN reductase	09108 Metabolism of cofactors and vitamins	1.78413	11.1333	27.2095	1.03175	1.22222	0.555556	7.15608
	K00010	09101 Carbohydrate metabolism	00562 Inositol phosphate metabolism	K00010 iolG; myo-inositol 2-dehydrogenase / D-chiro-inositol 1-dehydrogenase	09110 Biosynthesis of other secondary metabolites	1.82857	11.7333	23.8984	1.92063	2.44444	1.11111	7.15608
	K01740	09105 Amino acid metabolism	00270 Cysteine and methionine metabolism	K01740 metY; O-acetylhomoserine (thiol)-lyase	Enzymes [BR:ko01000]	0.761905	11	22.9762	2.80952	3.66667	1.66667	7.14683
	K03655	09124 Replication and repair	03440 Homologous recombination	K03655 recG; ATP-dependent DNA helicase RecG	09180 Brite Hierarchies	1.60635	14.8444	18.2873	2.80952	3.66667	1.66667	7.14683
	K03168	09182 Protein families: genetic information processing	03032 DNA replication proteins	K03168 topA; DNA topoisomerase I	03400 DNA repair and recombination proteins	1.27302	11.0667	27.6762	1.03175	1.22222	0.555556	7.13757
	K03321	09183 Protein families: signaling and cellular processes	02000 Transporters	K03321 TC.SULP; sulfate permease, SulP family	Transporters [BR:ko02000]	1.4127	15.3333	17.6746	2.95238	3.66667	1.66667	7.11772
	K02342	09124 Replication and repair	03030 DNA replication	K02342 dnaQ; DNA polymerase III subunit epsilon	03430 Mismatch repair	1.79683	11.9556	23.1841	2.20635	2.44444	1.11111	7.1164
	K12510	09183 Protein families: signaling and cellular processes	02044 Secretion system	K12510 tadB; tight adherence protein B	Secretion system [BR:ko02044]	1.76825	11.6889	23.2413	2.06349	2.44444	1.11111	7.05291
	K01586	09105 Amino acid metabolism	00300 Lysine biosynthesis	K01586 lysA; diaminopimelate decarboxylase	09106 Metabolism of other amino acids	2.76825	12.1333	24.4079	1.1746	1.22222	0.555556	7.04365
	K09796	09182 Protein families: genetic information processing	03110 Chaperones and folding catalysts	K09796 pccA; periplasmic copper chaperone A	Chaperones and folding catalysts [BR:ko03110]	1.27302	10.8444	27.2317	1.03175	1.22222	0.555556	7.02646
	K16264	09183 Protein families: signaling and cellular processes	02000 Transporters	K16264 czcD, zitB; cobalt-zinc-cadmium efflux system protein	Transporters [BR:ko02000]	1.71746	10.6222	27.0095	1.03175	1.22222	0.555556	7.02646
	K07263	09181 Protein families: metabolism	01002 Peptidases and inhibitors	K07263 pqqL; zinc protease	Enzymes [BR:ko01000]	1.33333	14.2222	26.2222	0	0	0	6.96296
	K02001	09131 Membrane transport	02010 ABC transporters	K02001 proW; glycine betaine/proline transport system permease protein	09180 Brite Hierarchies	1.85714	10.8889	23.3968	2.06349	2.44444	1.11111	6.96032
	K01808	09101 Carbohydrate metabolism	00030 Pentose phosphate pathway	K01808 rpiB; ribose 5-phosphate isomerase B	00051 Fructose and mannose metabolism	1.67302	14.6889	17.154	2.80952	3.66667	1.66667	6.94312
	K05337	09191 Unclassified: metabolism	99982 Energy metabolism	K05337 fer; ferredoxin	NA	2.76825	13.6889	24.7968	0.285714	0	0	6.92328
	K01687	09105 Amino acid metabolism	00290 Valine, leucine and isoleucine biosynthesis	K01687 ilvD; dihydroxy-acid dehydratase	09108 Metabolism of cofactors and vitamins	1.27302	14.1778	20.3984	1.92063	2.44444	1.11111	6.88757
	K21885	09182 Protein families: genetic information processing	03000 Transcription factors	K21885 cmtR; ArsR family transcriptional regulator, cadmium/lead-responsive transcriptional repressor	Transcription factors [BR:ko03000]	1.06667	11.4	23.4222	1.77778	2.44444	1.11111	6.87037
	K00852	09101 Carbohydrate metabolism	00030 Pentose phosphate pathway	K00852 rbsK, RBKS; ribokinase	Enzymes [BR:ko01000]	1.03492	8.28889	28.6524	1.1746	1.22222	0.555556	6.82143
	K01995	09131 Membrane transport	02010 ABC transporters	K01995 livG; branched-chain amino acid transport system ATP-binding protein	09140 Cellular Processes	1.70159	11.6222	27.319	0.285714	0	0	6.82143
	K01996	09131 Membrane transport	02010 ABC transporters	K01996 livF; branched-chain amino acid transport system ATP-binding protein	09140 Cellular Processes	1.70159	11.6222	27.319	0.285714	0	0	6.82143
	K01997	09131 Membrane transport	02010 ABC transporters	K01997 livH; branched-chain amino acid transport system permease protein	09140 Cellular Processes	1.70159	11.6222	27.319	0.285714	0	0	6.82143
	K03750	09108 Metabolism of cofactors and vitamins	00790 Folate biosynthesis	K03750 moeA; molybdopterin molybdotransferase	Enzymes [BR:ko01000]	1.9746	15.8	17.273	2.20635	2.44444	1.11111	6.80159
	K01733	09105 Amino acid metabolism	00260 Glycine, serine and threonine metabolism	K01733 thrC; threonine synthase	09108 Metabolism of cofactors and vitamins	2.26349	12.3111	23.0841	1.31746	1.22222	0.555556	6.79233
	K00666	09181 Protein families: metabolism	01004 Lipid biosynthesis proteins	K00666 K00666; fatty-acyl-CoA synthase	Enzymes [BR:ko01000]	3.76825	12.3556	24.2413	0.285714	0	0	6.77513
	K02346	09182 Protein families: genetic information processing	03400 DNA repair and recombination proteins	K02346 dinB; DNA polymerase IV	Enzymes [BR:ko01000]	1.1619	7.95556	28.6206	1.03175	1.22222	0.555556	6.75794
	K03313	09183 Protein families: signaling and cellular processes	02000 Transporters	K03313 nhaA; Na+:H+ antiporter, NhaA family	Transporters [BR:ko02000]	1.05079	7.06667	32.1762	0.142857	0	0	6.73942
	K00012	09101 Carbohydrate metabolism	00040 Pentose and glucuronate interconversions	K00012 UGDH, ugd; UDPglucose 6-dehydrogenase	00053 Ascorbate and aldarate metabolism	1.05079	10.6222	25.7873	1.03175	1.22222	0.555556	6.71164
	K09684	09182 Protein families: genetic information processing	03000 Transcription factors	K09684 pucR; PucR family transcriptional regulator, purine catabolism regulatory protein	Transcription factors [BR:ko03000]	1.03492	4.73333	34.1524	0.285714	0	0	6.70106
	K01130	09103 Lipid metabolism	00600 Sphingolipid metabolism	K01130 E3.1.6.1; arylsulfatase	Enzymes [BR:ko01000]	1.22222	14.2222	16.5	2.66667	3.66667	1.66667	6.65741
	K03709	09182 Protein families: genetic information processing	03000 Transcription factors	K03709 troR; DtxR family transcriptional regulator, Mn-dependent transcriptional regulator	Transcription factors [BR:ko03000]	1.1619	11.0667	22.2317	1.92063	2.44444	1.11111	6.65608
	K19577	09183 Protein families: signaling and cellular processes	02000 Transporters	K19577 ydhP; MFS transporter, DHA1 family, inner membrane transport protein	Transporters [BR:ko02000]	2.03492	14.9556	11.8746	3.84127	4.88889	2.22222	6.63624
	K01113	09108 Metabolism of cofactors and vitamins	00790 Folate biosynthesis	K01113 phoD; alkaline phosphatase D	09130 Environmental Information Processing	2.01905	14.8444	19.8508	1.31746	1.22222	0.555556	6.63492
	K00995	09103 Lipid metabolism	00564 Glycerophospholipid metabolism	K00995 pgsA, PGS1; CDP-diacylglycerol---glycerol-3-phosphate 3-phosphatidyltransferase	Enzymes [BR:ko01000]	1.9746	11.8	22.773	1.31746	1.22222	0.555556	6.60714
	K01738	09102 Energy metabolism	00920 Sulfur metabolism	K01738 cysK; cysteine synthase	09105 Amino acid metabolism	0.939683	11.0667	22.1206	1.92063	2.44444	1.11111	6.60053
	K03696	09182 Protein families: genetic information processing	03110 Chaperones and folding catalysts	K03696 clpC; ATP-dependent Clp protease ATP-binding subunit ClpC	Chaperones and folding catalysts [BR:ko03110]	1.87937	11.6889	23.0746	1.1746	1.22222	0.555556	6.59921
	K03497	09182 Protein families: genetic information processing	03000 Transcription factors	K03497 parB, spo0J; ParB family transcriptional regulator, chromosome partitioning protein	03036 Chromosome and associated proteins	0.939683	7.73333	28.0651	1.03175	1.22222	0.555556	6.59127
	K06133	09108 Metabolism of cofactors and vitamins	00770 Pantothenate and CoA biosynthesis	K06133 LYS5, acpT; 4'-phosphopantetheinyl transferase	Enzymes [BR:ko01000]	2.27302	13.7333	20.6762	1.03175	1.22222	0.555556	6.58201
	K02575	09102 Energy metabolism	00910 Nitrogen metabolism	K02575 NRT, narK, nrtP, nasA; MFS transporter, NNP family, nitrate/nitrite transporter	09180 Brite Hierarchies	1.73333	13.8444	21.2	0.888889	1.22222	0.555556	6.57407
	K01750	09105 Amino acid metabolism	00330 Arginine and proline metabolism	K01750 E4.3.1.12, ocd; ornithine cyclodeaminase	Enzymes [BR:ko01000]	0.888889	16	19.8889	0.888889	1.22222	0.555556	6.57407
	K21600	09182 Protein families: genetic information processing	03000 Transcription factors	K21600 csoR, ricR; CsoR family transcriptional regulator, copper-sensing transcriptional repressor	Transcription factors [BR:ko03000]	0.939683	7.51111	27.6206	1.03175	1.22222	0.555556	6.48016
	K00943	09104 Nucleotide metabolism	00240 Pyrimidine metabolism	K00943 tmk, DTYMK; dTMP kinase	Enzymes [BR:ko01000]	1.49524	11.5111	23.0651	1.03175	1.22222	0.555556	6.48016
	K07156	09183 Protein families: signaling and cellular processes	02000 Transporters	K07156 copC, pcoC; copper resistance protein C	Transporters [BR:ko02000]	0.555556	7.55556	28.0556	0.888889	1.22222	0.555556	6.47222
	K02274	09102 Energy metabolism	00190 Oxidative phosphorylation	K02274 coxA, ctaD; cytochrome c oxidase subunit I	Enzymes [BR:ko01000]	2.13016	11.7333	21.7952	1.31746	1.22222	0.555556	6.45899
	K01286	09191 Unclassified: metabolism	99980 Enzymes with EC numbers	K01286 E3.4.16.4; D-alanyl-D-alanine carboxypeptidase	Enzymes [BR:ko01000]	2.70794	11.4222	21.5286	1.31746	1.22222	0.555556	6.45899
	K02283	09183 Protein families: signaling and cellular processes	02044 Secretion system	K02283 cpaF, tadA; pilus assembly protein CpaF	02035 Bacterial motility proteins	1.87937	11.6889	22.1857	1.1746	1.22222	0.555556	6.45106
	K00033	09101 Carbohydrate metabolism	00030 Pentose phosphate pathway	K00033 PGD, gnd, gntZ; 6-phosphogluconate dehydrogenase	09106 Metabolism of other amino acids	2.32381	11.4667	21.9635	1.1746	1.22222	0.555556	6.45106
	K07052	09181 Protein families: metabolism	01002 Peptidases and inhibitors	K07052 K07052; CAAX protease family protein	Peptidases and inhibitors [BR:ko01002]	1.49524	8.4	28.5651	0.142857	0	0	6.43386
	K00564	09182 Protein families: genetic information processing	03009 Ribosome biogenesis	K00564 rsmC; 16S rRNA (guanine1207-N2)-methyltransferase	Enzymes [BR:ko01000]	0.777778	10.6667	21.7778	1.77778	2.44444	1.11111	6.42593
	K00163	09101 Carbohydrate metabolism	00010 Glycolysis / Gluconeogenesis	K00163 aceE; pyruvate dehydrogenase E1 component	00020 Citrate cycle (TCA cycle)	1.75238	11.8	21.773	1.31746	1.22222	0.555556	6.40344
	K01647	09101 Carbohydrate metabolism	00020 Citrate cycle (TCA cycle)	K01647 CS, gltA; citrate synthase	00630 Glyoxylate and dicarboxylate metabolism	1.75238	11.8	21.773	1.31746	1.22222	0.555556	6.40344
	K07098	09194 Poorly characterized	99997 Function unknown	K07098 K07098; uncharacterized protein	NA	1.94603	11.5333	21.9413	1.1746	1.22222	0.555556	6.3955
	K00240	09101 Carbohydrate metabolism	00020 Citrate cycle (TCA cycle)	K00240 sdhB, frdB; succinate dehydrogenase iron-sulfur subunit	00650 Butanoate metabolism	1.87937	11.4667	21.7413	1.1746	1.22222	0.555556	6.33995
	K00820	09101 Carbohydrate metabolism	00520 Amino sugar and nucleotide sugar metabolism	K00820 glmS, GFPT; glutamine---fructose-6-phosphate transaminase (isomerizing)	09105 Amino acid metabolism	1.87937	11.4667	21.7413	1.1746	1.22222	0.555556	6.33995
	K01491	09102 Energy metabolism	00720 Carbon fixation pathways in prokaryotes	K01491 folD; methylenetetrahydrofolate dehydrogenase (NADP+) / methenyltetrahydrofolate cyclohydrolase	09108 Metabolism of cofactors and vitamins	1.87937	11.4667	21.7413	1.1746	1.22222	0.555556	6.33995
	K01524	09104 Nucleotide metabolism	00230 Purine metabolism	K01524 ppx-gppA; exopolyphosphatase / guanosine-5'-triphosphate,3'-diphosphate pyrophosphatase	Enzymes [BR:ko01000]	1.87937	11.4667	21.7413	1.1746	1.22222	0.555556	6.33995
	K01092	09101 Carbohydrate metabolism	00562 Inositol phosphate metabolism	K01092 E3.1.3.25, IMPA, suhB; myo-inositol-1(or 4)-monophosphatase	09110 Biosynthesis of other secondary metabolites	1.49524	11.5111	22.1762	1.03175	1.22222	0.555556	6.33201
	K00973	09107 Glycan biosynthesis and metabolism	00541 O-Antigen nucleotide sugar biosynthesis	K00973 rfbA, rmlA, rffH; glucose-1-phosphate thymidylyltransferase	09109 Metabolism of terpenoids and polyketides	2.05079	11.5111	18.8429	1.92063	2.44444	1.11111	6.31349
	K15521	09191 Unclassified: metabolism	99980 Enzymes with EC numbers	K15521 mshA; D-inositol-3-phosphate glycosyltransferase	Enzymes [BR:ko01000]	1.38413	14.1778	19.3429	1.03175	1.22222	0.555556	6.28571
	K00525	09104 Nucleotide metabolism	00230 Purine metabolism	K00525 E1.17.4.1A, nrdA, nrdE; ribonucleoside-diphosphate reductase alpha chain	00240 Pyrimidine metabolism	1.65714	11.4667	21.6302	1.1746	1.22222	0.555556	6.28439
	K01139	09104 Nucleotide metabolism	00230 Purine metabolism	K01139 spoT; GTP diphosphokinase / guanosine-3',5'-bis(diphosphate) 3'-diphosphatase	09180 Brite Hierarchies	1.65714	11.4667	21.6302	1.1746	1.22222	0.555556	6.28439
	K01887	09122 Translation	00970 Aminoacyl-tRNA biosynthesis	K01887 RARS, argS; arginyl-tRNA synthetase	09180 Brite Hierarchies	1.65714	11.4667	21.6302	1.1746	1.22222	0.555556	6.28439
	K04078	09182 Protein families: genetic information processing	03110 Chaperones and folding catalysts	K04078 groES, HSPE1; chaperonin GroES	03029 Mitochondrial biogenesis	1.65714	11.4667	21.6302	1.1746	1.22222	0.555556	6.28439
	K02355	09182 Protein families: genetic information processing	03012 Translation factors	K02355 fusA, GFM, EFG; elongation factor G	03029 Mitochondrial biogenesis	1.8127	11.4	21.5413	1.1746	1.22222	0.555556	6.28439
	K01206	09107 Glycan biosynthesis and metabolism	00511 Other glycan degradation	K01206 FUCA; alpha-L-fucosidase	09140 Cellular Processes	2	10.6667	17	2.66667	3.66667	1.66667	6.27778
	K03741	09191 Unclassified: metabolism	99980 Enzymes with EC numbers	K03741 arsC; arsenate reductase (thioredoxin)	Enzymes [BR:ko01000]	0.71746	7.51111	26.6206	1.03175	1.22222	0.555556	6.27646
	K00133	09105 Amino acid metabolism	00260 Glycine, serine and threonine metabolism	K00133 asd; aspartate-semialdehyde dehydrogenase	00270 Cysteine and methionine metabolism	1.59048	11.4	21.4302	1.1746	1.22222	0.555556	6.22884
	K07654	09132 Signal transduction	02020 Two-component system	K07654 mtrB; two-component system, OmpR family, sensor histidine kinase MtrB	09180 Brite Hierarchies	1.87937	11.2444	21.2968	1.1746	1.22222	0.555556	6.22884
	K15977	09191 Unclassified: metabolism	99999 Others	K15977 K15977; putative oxidoreductase	NA	1.6127	8.86667	23.6635	1.1746	1.22222	0.555556	6.18254
	K05825	09105 Amino acid metabolism	00300 Lysine biosynthesis	K05825 LYSN; 2-aminoadipate transaminase	Enzymes [BR:ko01000]	1.42857	14.5556	15.5873	1.92063	2.44444	1.11111	6.1746
	K00759	09104 Nucleotide metabolism	00230 Purine metabolism	K00759 APRT, apt; adenine phosphoribosyltransferase	09180 Brite Hierarchies	1.27302	11.2889	21.6206	1.03175	1.22222	0.555556	6.16534
	K02654	09181 Protein families: metabolism	01002 Peptidases and inhibitors	K02654 pilD, pppA; leader peptidase (prepilin peptidase) / N-methyltransferase	09183 Protein families: signaling and cellular processes	1.27302	11.2889	21.6206	1.03175	1.22222	0.555556	6.16534
	K03426	09108 Metabolism of cofactors and vitamins	00760 Nicotinate and nicotinamide metabolism	K03426 E3.6.1.22, NUDT12, nudC; NAD+ diphosphatase	09140 Cellular Processes	1.27302	11.2889	21.6206	1.03175	1.22222	0.555556	6.16534
	K01881	09122 Translation	00970 Aminoacyl-tRNA biosynthesis	K01881 PARS, proS; prolyl-tRNA synthetase	09180 Brite Hierarchies	1.5619	11.1333	21.4873	1.03175	1.22222	0.555556	6.16534
	K02986	09122 Translation	03010 Ribosome	K02986 RP-S4, rpsD; small subunit ribosomal protein S4	09180 Brite Hierarchies	1.5619	11.1333	21.4873	1.03175	1.22222	0.555556	6.16534
	K03975	09194 Poorly characterized	99996 General function prediction only	K03975 dedA; membrane-associated protein	NA	1.27302	7.95556	27.5651	0.142857	0	0	6.15608
	K03086	09142 Cell motility	02040 Flagellar assembly	K03086 rpoD; RNA polymerase primary sigma factor	09180 Brite Hierarchies	1.75238	11.5778	20.4397	1.31746	1.22222	0.555556	6.14418
	K05845	09131 Membrane transport	02010 ABC transporters	K05845 opuC; osmoprotectant transport system substrate-binding protein	09180 Brite Hierarchies	1.68571	11.2889	20.6841	1.31746	1.22222	0.555556	6.12566
	K05847	09131 Membrane transport	02010 ABC transporters	K05847 opuA; osmoprotectant transport system ATP-binding protein	09180 Brite Hierarchies	1.68571	11.2889	20.6841	1.31746	1.22222	0.555556	6.12566
	K02049	09183 Protein families: signaling and cellular processes	02000 Transporters	K02049 ABC.SN.A; NitT/TauT family transport system ATP-binding protein	Transporters [BR:ko02000]	1.73968	8.53333	23.6317	1.03175	1.22222	0.555556	6.11905
	K02911	09122 Translation	03010 Ribosome	K02911 RP-L32, MRPL32, rpmF; large subunit ribosomal protein L32	09180 Brite Hierarchies	1.43492	11.2444	21.0746	1.1746	1.22222	0.555556	6.11772
	K03636	09123 Folding, sorting and degradation	04122 Sulfur relay system	K03636 moaD, cysO; sulfur-carrier protein	NA	2.70794	12.3111	18.5841	1.31746	1.22222	0.555556	6.1164
	K01421	09194 Poorly characterized	99996 General function prediction only	K01421 yhgE; putative membrane protein	NA	0.539683	7.88889	22.754	1.92063	2.44444	1.11111	6.10979
	K00721	09107 Glycan biosynthesis and metabolism	00510 N-Glycan biosynthesis	K00721 DPM1; dolichol-phosphate mannosyltransferase	09180 Brite Hierarchies	1.33968	11.1333	21.3762	1.03175	1.22222	0.555556	6.10979
	K01868	09122 Translation	00970 Aminoacyl-tRNA biosynthesis	K01868 TARS, thrS; threonyl-tRNA synthetase	09180 Brite Hierarchies	1.33968	11.1333	21.3762	1.03175	1.22222	0.555556	6.10979
	K00858	09108 Metabolism of cofactors and vitamins	00760 Nicotinate and nicotinamide metabolism	K00858 ppnK, NADK; NAD+ kinase	Enzymes [BR:ko01000]	1.49524	11.0667	21.2873	1.03175	1.22222	0.555556	6.10979
	K22297	09182 Protein families: genetic information processing	03000 Transcription factors	K22297 furA; Fur family transcriptional regulator, stress-responsive regulator	Transcription factors [BR:ko03000]	1.49524	11.0667	21.2873	1.03175	1.22222	0.555556	6.10979
	K01262	09181 Protein families: metabolism	01002 Peptidases and inhibitors	K01262 pepP; Xaa-Pro aminopeptidase	Enzymes [BR:ko01000]	1.78413	10.9111	21.154	1.03175	1.22222	0.555556	6.10979
	K01756	09104 Nucleotide metabolism	00230 Purine metabolism	K01756 purB, ADSL; adenylosuccinate lyase	09105 Amino acid metabolism	1.5619	10.6889	21.4873	1.03175	1.22222	0.555556	6.09127
	K07124	09194 Poorly characterized	99997 Function unknown	K07124 K07124; uncharacterized protein	NA	1.89524	11.1333	18.0429	1.92063	2.44444	1.11111	6.09127
	K01488	09104 Nucleotide metabolism	00230 Purine metabolism	K01488 add, ADA; adenosine deaminase	09160 Human Diseases	2.15238	11.8667	16.7508	2.20635	2.44444	1.11111	6.08862
	K12234	09102 Energy metabolism	00680 Methane metabolism	K12234 cofE; coenzyme F420-0:L-glutamate ligase / coenzyme F420-1:gamma-L-glutamate ligase	Enzymes [BR:ko01000]	1.38413	13.7333	18.454	1.03175	1.22222	0.555556	6.06349
	K02050	09183 Protein families: signaling and cellular processes	02000 Transporters	K02050 ABC.SN.P; NitT/TauT family transport system permease protein	Transporters [BR:ko02000]	1.67302	8.46667	23.4317	1.03175	1.22222	0.555556	6.06349
	K00036	09101 Carbohydrate metabolism	00030 Pentose phosphate pathway	K00036 G6PD, zwf; glucose-6-phosphate 1-dehydrogenase	09106 Metabolism of other amino acids	1.8127	10.9556	20.6524	1.1746	1.22222	0.555556	6.06217
	K00948	09101 Carbohydrate metabolism	00030 Pentose phosphate pathway	K00948 PRPS, prsA; ribose-phosphate pyrophosphokinase	09104 Nucleotide metabolism	1.27302	11.0667	21.1762	1.03175	1.22222	0.555556	6.05423
	K01255	09106 Metabolism of other amino acids	00480 Glutathione metabolism	K01255 CARP, pepA; leucyl aminopeptidase	09180 Brite Hierarchies	1.27302	11.0667	21.1762	1.03175	1.22222	0.555556	6.05423
	K01873	09122 Translation	00970 Aminoacyl-tRNA biosynthesis	K01873 VARS, valS; valyl-tRNA synthetase	09180 Brite Hierarchies	1.27302	11.0667	21.1762	1.03175	1.22222	0.555556	6.05423
	K03070	09123 Folding, sorting and degradation	03060 Protein export	K03070 secA; preprotein translocase subunit SecA	09130 Environmental Information Processing	1.27302	11.0667	21.1762	1.03175	1.22222	0.555556	6.05423
	K07566	09182 Protein families: genetic information processing	03009 Ribosome biogenesis	K07566 tsaC, rimN, SUA5, YRDC; L-threonylcarbamoyladenylate synthase	03016 Transfer RNA biogenesis	1.27302	11.0667	21.1762	1.03175	1.22222	0.555556	6.05423
	K00826	09105 Amino acid metabolism	00270 Cysteine and methionine metabolism	K00826 E2.6.1.42, ilvE; branched-chain amino acid aminotransferase	00280 Valine, leucine and isoleucine degradation	1.75238	11.3556	19.9952	1.31746	1.22222	0.555556	6.03307
	K19270	09101 Carbohydrate metabolism	00051 Fructose and mannose metabolism	K19270 hxpA; mannitol-1-/sugar-/sorbitol-6-phosphatase	Enzymes [BR:ko01000]	1.59048	10.9556	20.5413	1.1746	1.22222	0.555556	6.00661
	K23725	09191 Unclassified: metabolism	99980 Enzymes with EC numbers	K23725 iroB; enterobactin C-glucosyltransferase	Enzymes [BR:ko01000]	2.76825	11.0222	21.7968	0.285714	0	0	5.97884
	K02433	09122 Translation	00970 Aminoacyl-tRNA biosynthesis	K02433 gatA, QRSL1; aspartyl-tRNA(Asn)/glutamyl-tRNA(Gln) amidotransferase subunit A	09180 Brite Hierarchies	1.72381	11.0889	20.0524	1.1746	1.22222	0.555556	5.96958
	K01940	09105 Amino acid metabolism	00250 Alanine, aspartate and glutamate metabolism	K01940 argG, ASS1; argininosuccinate synthase	00220 Arginine biosynthesis	1.49524	11.0667	20.3984	1.03175	1.22222	0.555556	5.96164
	K01183	09101 Carbohydrate metabolism	00520 Amino sugar and nucleotide sugar metabolism	K01183 E3.2.1.14; chitinase	Enzymes [BR:ko01000]	2.27619	12.4667	20.2254	0.714286	0	0	5.94709
	K00763	09108 Metabolism of cofactors and vitamins	00760 Nicotinate and nicotinamide metabolism	K00763 pncB, NAPRT1; nicotinate phosphoribosyltransferase	Enzymes [BR:ko01000]	1.5619	10.6889	20.5984	1.03175	1.22222	0.555556	5.94312
	K05710	09105 Amino acid metabolism	00360 Phenylalanine metabolism	K05710 hcaC; 3-phenylpropionate/trans-cinnamate dioxygenase ferredoxin component	Dioxygenases [br01602.html]	1.71746	10.6222	20.5095	1.03175	1.22222	0.555556	5.94312
	K03733	09182 Protein families: genetic information processing	03036 Chromosome and associated proteins	K03733 xerC; integrase/recombinase XerC	Chromosome and associated proteins [BR:ko03036]	0.888889	10.8889	21.1667	0.888889	1.22222	0.555556	5.93519
	K13444	09141 Transport and catabolism	04142 Lysosome	K13444 SUMF1, FGE; formylglycine-generating enzyme	Enzymes [BR:ko01000]	1.82857	7.51111	23.3429	1.03175	1.22222	0.555556	5.91534
	K00789	09105 Amino acid metabolism	00270 Cysteine and methionine metabolism	K00789 metK, MAT; S-adenosylmethionine synthetase	09110 Biosynthesis of other secondary metabolites	1.27302	11.0667	20.2873	1.03175	1.22222	0.555556	5.90608
	K01005	09107 Glycan biosynthesis and metabolism	00552 Teichoic acid biosynthesis	K01005 tagT_U_V; polyisoprenyl-teichoic acid--peptidoglycan teichoic acid transferase	Enzymes [BR:ko01000]	1	11.3333	17.6111	1.77778	2.44444	1.11111	5.87963
	K03183	09108 Metabolism of cofactors and vitamins	00130 Ubiquinone and other terpenoid-quinone biosynthesis	K03183 ubiE; demethylmenaquinone methyltransferase / 2-methoxy-6-polyprenyl-1,4-benzoquinol methylase	Enzymes [BR:ko01000]	1.05079	11.0667	20.1762	1.03175	1.22222	0.555556	5.85053
	K02919	09122 Translation	03010 Ribosome	K02919 RP-L36, MRPL36, rpmJ; large subunit ribosomal protein L36	09180 Brite Hierarchies	1.38413	11.5111	16.7317	1.92063	2.44444	1.11111	5.85053
	K00800	09105 Amino acid metabolism	00400 Phenylalanine, tyrosine and tryptophan biosynthesis	K00800 aroA; 3-phosphoshikimate 1-carboxyvinyltransferase	Enzymes [BR:ko01000]	1.27302	10.6222	20.2873	1.03175	1.22222	0.555556	5.83201
	K02563	09107 Glycan biosynthesis and metabolism	00550 Peptidoglycan biosynthesis	K02563 murG; UDP-N-acetylglucosamine--N-acetylmuramyl-(pentapeptide) pyrophosphoryl-undecaprenol N-acetylglucosamine transferase	09140 Cellular Processes	1.27302	10.6222	20.2873	1.03175	1.22222	0.555556	5.83201
	K00134	09101 Carbohydrate metabolism	00010 Glycolysis / Gluconeogenesis	K00134 GAPDH, gapA; glyceraldehyde 3-phosphate dehydrogenase (phosphorylating)	09102 Energy metabolism	1.79683	8.17778	21.7397	1.31746	1.22222	0.555556	5.80159
	K02935	09122 Translation	03010 Ribosome	K02935 RP-L7, MRPL12, rplL; large subunit ribosomal protein L7/L12	09180 Brite Hierarchies	1.1619	11.5111	16.6206	1.92063	2.44444	1.11111	5.79497
	K07552	09183 Protein families: signaling and cellular processes	02000 Transporters	K07552 bcr, tcaB; MFS transporter, DHA1 family, multidrug resistance protein	Transporters [BR:ko02000]	1.1619	11.5111	16.6206	1.92063	2.44444	1.11111	5.79497
	K03217	09123 Folding, sorting and degradation	03060 Protein export	K03217 yidC, spoIIIJ, OXA1, ccfA; YidC/Oxa1 family membrane protein insertase	09130 Environmental Information Processing	1.25714	8.28889	22.2635	1.1746	1.22222	0.555556	5.79365
	K07693	09132 Signal transduction	02020 Two-component system	K07693 desR; two-component system, NarL family, response regulator DesR	09180 Brite Hierarchies	1.91429	9.08889	17.727	2.34921	2.44444	1.11111	5.77249
	K00275	09108 Metabolism of cofactors and vitamins	00750 Vitamin B6 metabolism	K00275 pdxH, PNPO; pyridoxamine 5'-phosphate oxidase	Enzymes [BR:ko01000]	1.47937	11.4	15.9857	2.06349	2.44444	1.11111	5.74735
	K05565	09183 Protein families: signaling and cellular processes	02000 Transporters	K05565 mnhA, mrpA; multicomponent Na+:H+ antiporter subunit A	Transporters [BR:ko02000]	0.939683	11.5111	16.5095	1.92063	2.44444	1.11111	5.73942
	K05568	09183 Protein families: signaling and cellular processes	02000 Transporters	K05568 mnhD, mrpD; multicomponent Na+:H+ antiporter subunit D	Transporters [BR:ko02000]	0.939683	11.5111	16.5095	1.92063	2.44444	1.11111	5.73942
	K05569	09183 Protein families: signaling and cellular processes	02000 Transporters	K05569 mnhE, mrpE; multicomponent Na+:H+ antiporter subunit E	Transporters [BR:ko02000]	0.939683	11.5111	16.5095	1.92063	2.44444	1.11111	5.73942
	K05570	09183 Protein families: signaling and cellular processes	02000 Transporters	K05570 mnhF, mrpF; multicomponent Na+:H+ antiporter subunit F	Transporters [BR:ko02000]	0.939683	11.5111	16.5095	1.92063	2.44444	1.11111	5.73942
	K24131	09181 Protein families: metabolism	01002 Peptidases and inhibitors	K24131 prsW; protease PrsW	Enzymes [BR:ko01000]	1.09524	11.4444	16.4206	1.92063	2.44444	1.11111	5.73942
	K12373	09101 Carbohydrate metabolism	00520 Amino sugar and nucleotide sugar metabolism	K12373 HEXA_B; hexosaminidase	09103 Lipid metabolism	1.76825	7.91111	21.7968	1.1746	1.22222	0.555556	5.7381
	K05522	09124 Replication and repair	03410 Base excision repair	K05522 nei; endonuclease VIII	09180 Brite Hierarchies	1.36825	8.73333	18.7079	2.06349	2.44444	1.11111	5.7381
	K01055	09111 Xenobiotics biodegradation and metabolism	00362 Benzoate degradation	K01055 pcaD; 3-oxoadipate enol-lactonase	Enzymes [BR:ko01000]	0.955556	10.7333	20.0333	0.888889	1.22222	0.555556	5.73148
	K03299	09183 Protein families: signaling and cellular processes	02000 Transporters	K03299 TC.GNTP; gluconate:H+ symporter, GntP family	Transporters [BR:ko02000]	1.94603	11.9778	12.0524	2.95238	3.66667	1.66667	5.71032
	K15520	09191 Unclassified: metabolism	99980 Enzymes with EC numbers	K15520 mshD; mycothiol synthase	Enzymes [BR:ko01000]	1.47937	13.1778	13.9302	2.06349	2.44444	1.11111	5.70106
	K00231	09108 Metabolism of cofactors and vitamins	00860 Porphyrin metabolism	K00231 PPOX, hemY; protoporphyrinogen/coproporphyrinogen III oxidase	Enzymes [BR:ko01000]	1.11746	10.6889	19.4873	1.03175	1.22222	0.555556	5.68386
	K00604	09108 Metabolism of cofactors and vitamins	00670 One carbon pool by folate	K00604 MTFMT, fmt; methionyl-tRNA formyltransferase	09120 Genetic Information Processing	1.27302	10.6222	19.3984	1.03175	1.22222	0.555556	5.68386
	K02040	09131 Membrane transport	02010 ABC transporters	K02040 pstS; phosphate transport system substrate-binding protein	09132 Signal transduction	1.45079	11.1333	16.0429	1.92063	2.44444	1.11111	5.68386
	K07118	09194 Poorly characterized	99997 Function unknown	K07118 K07118; uncharacterized protein	NA	1.7619	11	15.8651	1.92063	2.44444	1.11111	5.68386
	K03820	09191 Unclassified: metabolism	99980 Enzymes with EC numbers	K03820 lnt; apolipoprotein N-acyltransferase	Enzymes [BR:ko01000]	1.25714	8.06667	21.819	1.1746	1.22222	0.555556	5.68254
	K17686	09132 Signal transduction	04016 MAPK signaling pathway - plant	K17686 copA, ctpA, ATP7; P-type Cu+ transporter	09150 Organismal Systems	1.54603	7.91111	21.6857	1.1746	1.22222	0.555556	5.68254
	K00014	09105 Amino acid metabolism	00400 Phenylalanine, tyrosine and tryptophan biosynthesis	K00014 aroE; shikimate dehydrogenase	09110 Biosynthesis of other secondary metabolites	1.22857	7.57778	22.3206	1.03175	1.22222	0.555556	5.65608
	K00611	09105 Amino acid metabolism	00220 Arginine biosynthesis	K00611 OTC, argF, argI; ornithine carbamoyltransferase	Enzymes [BR:ko01000]	1.38413	7.51111	22.2317	1.03175	1.22222	0.555556	5.65608
	K00147	09105 Amino acid metabolism	00330 Arginine and proline metabolism	K00147 proA; glutamate-5-semialdehyde dehydrogenase	09110 Biosynthesis of other secondary metabolites	1.05079	10.6222	19.2873	1.03175	1.22222	0.555556	5.62831
	K03701	09124 Replication and repair	03420 Nucleotide excision repair	K03701 uvrA; excinuclease ABC subunit A	09180 Brite Hierarchies	1.38413	11.0667	15.8429	1.92063	2.44444	1.11111	5.62831
	K00140	09101 Carbohydrate metabolism	00640 Propanoate metabolism	K00140 mmsA, iolA, ALDH6A1; malonate-semialdehyde dehydrogenase (acetylating) / methylmalonate-semialdehyde dehydrogenase	00562 Inositol phosphate metabolism	1.47937	7.84444	21.4857	1.1746	1.22222	0.555556	5.62698
	K00851	09101 Carbohydrate metabolism	00030 Pentose phosphate pathway	K00851 idnK, gntK; gluconokinase	Enzymes [BR:ko01000]	0.939683	7.95556	22.0095	1.03175	1.22222	0.555556	5.61905
	K07778	09132 Signal transduction	02020 Two-component system	K07778 desK; two-component system, NarL family, sensor histidine kinase DesK	09180 Brite Hierarchies	1.59683	8.75556	17.473	2.20635	2.44444	1.11111	5.59788
	K01081	09104 Nucleotide metabolism	00230 Purine metabolism	K01081 E3.1.3.5; 5'-nucleotidase	00240 Pyrimidine metabolism	1.1619	11.0667	15.7317	1.92063	2.44444	1.11111	5.57275
	K01681	09101 Carbohydrate metabolism	00020 Citrate cycle (TCA cycle)	K01681 ACO, acnA; aconitate hydratase	00630 Glyoxylate and dicarboxylate metabolism	1.1619	11.0667	15.7317	1.92063	2.44444	1.11111	5.57275
	K01885	09108 Metabolism of cofactors and vitamins	00860 Porphyrin metabolism	K01885 EARS, gltX; glutamyl-tRNA synthetase	09120 Genetic Information Processing	1.1619	11.0667	15.7317	1.92063	2.44444	1.11111	5.57275
	K07736	09182 Protein families: genetic information processing	03000 Transcription factors	K07736 carD; CarD family transcriptional regulator, regulator of rRNA transcription	Transcription factors [BR:ko03000]	1.1619	11.0667	15.7317	1.92063	2.44444	1.11111	5.57275
	K12574	09123 Folding, sorting and degradation	03018 RNA degradation	K12574 rnj; ribonuclease J	09180 Brite Hierarchies	1.1619	11.0667	15.7317	1.92063	2.44444	1.11111	5.57275
	K00337	09102 Energy metabolism	00190 Oxidative phosphorylation	K00337 nuoH; NADH-quinone oxidoreductase subunit H	Enzymes [BR:ko01000]	1.76825	11.2444	20.1302	0.285714	0	0	5.57143
	K00339	09102 Energy metabolism	00190 Oxidative phosphorylation	K00339 nuoJ; NADH-quinone oxidoreductase subunit J	Enzymes [BR:ko01000]	1.76825	11.2444	20.1302	0.285714	0	0	5.57143
	K00341	09102 Energy metabolism	00190 Oxidative phosphorylation	K00341 nuoL; NADH-quinone oxidoreductase subunit L	Enzymes [BR:ko01000]	1.76825	11.2444	20.1302	0.285714	0	0	5.57143
	K00342	09102 Energy metabolism	00190 Oxidative phosphorylation	K00342 nuoM; NADH-quinone oxidoreductase subunit M	Enzymes [BR:ko01000]	1.76825	11.2444	20.1302	0.285714	0	0	5.57143
	K00343	09102 Energy metabolism	00190 Oxidative phosphorylation	K00343 nuoN; NADH-quinone oxidoreductase subunit N	Enzymes [BR:ko01000]	1.76825	11.2444	20.1302	0.285714	0	0	5.57143
	K01624	09101 Carbohydrate metabolism	00010 Glycolysis / Gluconeogenesis	K01624 FBA, fbaA; fructose-bisphosphate aldolase, class II	00030 Pentose phosphate pathway	1.25714	7.84444	21.3746	1.1746	1.22222	0.555556	5.57143
	K01872	09122 Translation	00970 Aminoacyl-tRNA biosynthesis	K01872 AARS, alaS; alanyl-tRNA synthetase	09180 Brite Hierarchies	1.25714	7.84444	21.3746	1.1746	1.22222	0.555556	5.57143
	K14222	09122 Translation	00970 Aminoacyl-tRNA biosynthesis	K14222 tRNA-Cys; tRNA Cys	09180 Brite Hierarchies	1.25714	7.84444	21.3746	1.1746	1.22222	0.555556	5.57143
	K00384	09106 Metabolism of other amino acids	00450 Selenocompound metabolism	K00384 trxB, TRR; thioredoxin reductase (NADPH)	Enzymes [BR:ko01000]	1.60635	7.51111	21.454	1.03175	1.22222	0.555556	5.56349
	K13671	09107 Glycan biosynthesis and metabolism	00571 Lipoarabinomannan (LAM) biosynthesis	K13671 K13671; alpha-1,2-mannosyltransferase	09180 Brite Hierarchies	1.4127	11.3333	20.0635	0.285714	0	0	5.51587
	K07071	09194 Poorly characterized	99997 Function unknown	K07071 K07071; uncharacterized protein	NA	1.22857	7.57778	21.4317	1.03175	1.22222	0.555556	5.50794
	K01998	09131 Membrane transport	02010 ABC transporters	K01998 livM; branched-chain amino acid transport system permease protein	09140 Cellular Processes	1.59048	8.51111	22.6524	0.285714	0	0	5.50661
	K00803	09103 Lipid metabolism	00565 Ether lipid metabolism	K00803 AGPS, agpS; alkyldihydroxyacetonephosphate synthase	09140 Cellular Processes	0.984127	10.1111	19.0873	1.03175	1.22222	0.555556	5.49868
	K16013	09131 Membrane transport	02010 ABC transporters	K16013 cydD; ATP-binding cassette, subfamily C, bacterial CydD	09180 Brite Hierarchies	0.873016	11	15.4206	1.92063	2.44444	1.11111	5.46164
	K00857	09104 Nucleotide metabolism	00240 Pyrimidine metabolism	K00857 tdk, TK; thymidine kinase	09111 Xenobiotics biodegradation and metabolism	1.06667	10.7333	15.5889	1.77778	2.44444	1.11111	5.4537
	K02081	09182 Protein families: genetic information processing	03000 Transcription factors	K02081 agaR; DeoR family transcriptional regulator, aga operon transcriptional repressor	Transcription factors [BR:ko03000]	1.22222	10.6667	15.5	1.77778	2.44444	1.11111	5.4537
	K00616	09101 Carbohydrate metabolism	00030 Pentose phosphate pathway	K00616 E2.2.1.2, talA, talB; transaldolase	Enzymes [BR:ko01000]	1.1619	7.51111	21.2317	1.03175	1.22222	0.555556	5.45238
	K03823	09106 Metabolism of other amino acids	00440 Phosphonate and phosphinate metabolism	K03823 pat, bar; phosphinothricin acetyltransferase	Enzymes [BR:ko01000]	1.1619	7.51111	21.2317	1.03175	1.22222	0.555556	5.45238
	K05342	09101 Carbohydrate metabolism	00500 Starch and sucrose metabolism	K05342 treP; alpha,alpha-trehalose phosphorylase	Enzymes [BR:ko01000]	0.777778	7.55556	21.6667	0.888889	1.22222	0.555556	5.44444
	K22278	09191 Unclassified: metabolism	99980 Enzymes with EC numbers	K22278 pgdA; peptidoglycan-N-acetylglucosamine deacetylase	Enzymes [BR:ko01000]	1.5746	11.5111	19.073	0.428571	0	0	5.43122
	K01673	09102 Energy metabolism	00910 Nitrogen metabolism	K01673 cynT, can; carbonic anhydrase	Enzymes [BR:ko01000]	2.08571	9.13333	18.2175	1.31746	1.22222	0.555556	5.42196
	K05375	09110 Biosynthesis of other secondary metabolites	00261 Monobactam biosynthesis	K05375 mbtH, nocI; MbtH protein	09180 Brite Hierarchies	2.08571	10.9111	19.0508	0.428571	0	0	5.4127
	K00013	09105 Amino acid metabolism	00340 Histidine metabolism	K00013 hisD; histidinol dehydrogenase	Enzymes [BR:ko01000]	0.939683	7.51111	21.1206	1.03175	1.22222	0.555556	5.39683
	K01443	09101 Carbohydrate metabolism	00520 Amino sugar and nucleotide sugar metabolism	K01443 nagA, AMDHD2; N-acetylglucosamine-6-phosphate deacetylase	Enzymes [BR:ko01000]	0.939683	7.51111	21.1206	1.03175	1.22222	0.555556	5.39683
	K01554	09182 Protein families: genetic information processing	03400 DNA repair and recombination proteins	K01554 K01554; 8-oxo-dGDP phosphatase	Enzymes [BR:ko01000]	0.939683	7.51111	21.1206	1.03175	1.22222	0.555556	5.39683
	K01719	09108 Metabolism of cofactors and vitamins	00860 Porphyrin metabolism	K01719 hemD, UROS; uroporphyrinogen-III synthase	Enzymes [BR:ko01000]	0.939683	7.51111	21.1206	1.03175	1.22222	0.555556	5.39683
	K01783	09101 Carbohydrate metabolism	00030 Pentose phosphate pathway	K01783 rpe, RPE; ribulose-phosphate 3-epimerase	00040 Pentose and glucuronate interconversions	0.939683	7.51111	21.1206	1.03175	1.22222	0.555556	5.39683
	K01955	09104 Nucleotide metabolism	00240 Pyrimidine metabolism	K01955 carB, CPA2; carbamoyl-phosphate synthase large subunit	09105 Amino acid metabolism	0.939683	7.51111	21.1206	1.03175	1.22222	0.555556	5.39683
	K03743	09108 Metabolism of cofactors and vitamins	00760 Nicotinate and nicotinamide metabolism	K03743 pncC; nicotinamide-nucleotide amidase	Enzymes [BR:ko01000]	0.939683	7.51111	21.1206	1.03175	1.22222	0.555556	5.39683
	K06997	09191 Unclassified: metabolism	99985 Amino acid metabolism	K06997 yggS, PROSC; PLP dependent protein	NA	0.939683	7.51111	21.1206	1.03175	1.22222	0.555556	5.39683
	K07305	09191 Unclassified: metabolism	99980 Enzymes with EC numbers	K07305 msrB; peptide-methionine (R)-S-oxide reductase	Enzymes [BR:ko01000]	0.939683	7.51111	21.1206	1.03175	1.22222	0.555556	5.39683
	K13640	09182 Protein families: genetic information processing	03000 Transcription factors	K13640 hspR; MerR family transcriptional regulator, heat shock protein HspR	Transcription factors [BR:ko03000]	0.939683	7.51111	21.1206	1.03175	1.22222	0.555556	5.39683
	K22736	09183 Protein families: signaling and cellular processes	02000 Transporters	K22736 VIT; vacuolar iron transporter family protein	Transporters [BR:ko02000]	0.939683	7.51111	21.1206	1.03175	1.22222	0.555556	5.39683
	K04757	09181 Protein families: metabolism	01001 Protein kinases	K04757 rsbW; serine/threonine-protein kinase RsbW	09182 Protein families: genetic information processing	1.79048	8.71111	21.4746	0.285714	0	0	5.37698
	K06975	09194 Poorly characterized	99997 Function unknown	K06975 K06975; uncharacterized protein	NA	1.2127	8.35556	17.019	2.06349	2.44444	1.11111	5.36772
	K04047	09182 Protein families: genetic information processing	03036 Chromosome and associated proteins	K04047 dps; starvation-inducible DNA-binding protein	Chromosome and associated proteins [BR:ko03036]	0.812698	7.62222	20.7079	1.1746	1.22222	0.555556	5.34921
	K01354	09174 Infectious disease: parasitic	05142 Chagas disease	K01354 ptrB; oligopeptidase B	05143 African trypanosomiasis	0.777778	10.6667	15.2778	1.77778	2.44444	1.11111	5.34259
	K01874	09106 Metabolism of other amino acids	00450 Selenocompound metabolism	K01874 MARS, metG; methionyl-tRNA synthetase	09120 Genetic Information Processing	1.92381	8.28889	18.7635	1.1746	1.22222	0.555556	5.32143
	K04063	09191 Unclassified: metabolism	99980 Enzymes with EC numbers	K04063 osmC, ohr; lipoyl-dependent peroxiredoxin	Enzymes [BR:ko01000]	1.76825	9.24444	17.9635	1.1746	1.22222	0.555556	5.32143
	K00027	09101 Carbohydrate metabolism	00620 Pyruvate metabolism	K00027 ME2, sfcA, maeA; malate dehydrogenase (oxaloacetate-decarboxylating)	09130 Environmental Information Processing	2.10159	11.4667	15.3524	1.1746	1.22222	0.555556	5.31217
	K02503	09183 Protein families: signaling and cellular processes	04147 Exosome	K02503 HINT1, hinT, hit; histidine triad (HIT) family protein	Exosome [BR:ko04147]	1.90159	8.48889	18.3635	1.1746	1.22222	0.555556	5.28439
	K01476	09105 Amino acid metabolism	00220 Arginine biosynthesis	K01476 E3.5.3.1, rocF, arg; arginase	00330 Arginine and proline metabolism	0.555556	4	27.0556	0	0	0	5.26852
	K07258	09107 Glycan biosynthesis and metabolism	00550 Peptidoglycan biosynthesis	K07258 dacC, dacA, dacD; serine-type D-Ala-D-Ala carboxypeptidase (penicillin-binding protein 5/6)	09180 Brite Hierarchies	1.9746	8.24444	20.8841	0.428571	0	0	5.25529
	K06988	09191 Unclassified: metabolism	99980 Enzymes with EC numbers	K06988 fno; 8-hydroxy-5-deazaflavin:NADPH oxidoreductase	Enzymes [BR:ko01000]	2.15238	8.75556	17.5286	1.31746	1.22222	0.555556	5.25529
	K02784	09131 Membrane transport	02060 Phosphotransferase system (PTS)	K02784 ptsH; phosphocarrier protein HPr	09180 Brite Hierarchies	1.14603	7.84444	16.819	2.06349	2.44444	1.11111	5.2381
	K00020	09105 Amino acid metabolism	00280 Valine, leucine and isoleucine degradation	K00020 HIBADH, mmsB; 3-hydroxyisobutyrate dehydrogenase	Enzymes [BR:ko01000]	1.49524	7.51111	16.8984	1.92063	2.44444	1.11111	5.23016
	K15580	09131 Membrane transport	02010 ABC transporters	K15580 oppA, mppA; oligopeptide transport system substrate-binding protein	09140 Cellular Processes	1.76825	8.35556	17.9635	1.1746	1.22222	0.555556	5.17328
	K07107	09191 Unclassified: metabolism	99980 Enzymes with EC numbers	K07107 ybgC; acyl-CoA thioester hydrolase	Enzymes [BR:ko01000]	1.44762	9.4	16.9381	1.46032	1.22222	0.555556	5.17063
	K02619	09108 Metabolism of cofactors and vitamins	00790 Folate biosynthesis	K02619 pabC; 4-amino-4-deoxychorismate lyase	Enzymes [BR:ko01000]	0.555556	7.11111	20.6667	0.888889	1.22222	0.555556	5.16667
	K16925	09183 Protein families: signaling and cellular processes	02000 Transporters	K16925 ykoE; energy-coupling factor transport system permease protein	Transporters [BR:ko02000]	0.555556	7.11111	20.6667	0.888889	1.22222	0.555556	5.16667
	K01091	09101 Carbohydrate metabolism	00630 Glyoxylate and dicarboxylate metabolism	K01091 gph; phosphoglycolate phosphatase	Enzymes [BR:ko01000]	2.14603	8.06667	17.5413	1.1746	1.22222	0.555556	5.11772
	K21687	09191 Unclassified: metabolism	99986 Glycan metabolism	K21687 rpfA; resuscitation-promoting factor RpfA	NA	1.86349	12.2444	10.8286	2.20635	2.44444	1.11111	5.1164
	K02493	09182 Protein families: genetic information processing	03012 Translation factors	K02493 hemK, prmC, HEMK; release factor glutamine methyltransferase	Enzymes [BR:ko01000]	1.64762	9.15556	16.6492	1.46032	1.22222	0.555556	5.11508
	K10716	09183 Protein families: signaling and cellular processes	02000 Transporters	K10716 kch, trkA, mthK, pch; voltage-gated potassium channel	Transporters [BR:ko02000]	1.2127	11.4667	14.9079	1.1746	1.22222	0.555556	5.08995
	K01754	09105 Amino acid metabolism	00260 Glycine, serine and threonine metabolism	K01754 E4.3.1.19, ilvA, tdcB; threonine dehydratase	00290 Valine, leucine and isoleucine biosynthesis	1.35238	9.06667	16.7952	1.31746	1.22222	0.555556	5.05159
	K03325	09183 Protein families: signaling and cellular processes	02000 Transporters	K03325 ACR3, arsB; arsenite transporter	Transporters [BR:ko02000]	0.768254	7.91111	15.9079	2.06349	2.44444	1.11111	5.03439
	K07064	09194 Poorly characterized	99997 Function unknown	K07064 K07064; uncharacterized protein	NA	0.444444	7.77778	16.5556	1.77778	2.44444	1.11111	5.01852
	K14743	09181 Protein families: metabolism	01002 Peptidases and inhibitors	K14743 mycP; membrane-anchored mycosin MYCP	09182 Protein families: genetic information processing	1.51111	4.51111	23.8667	0	0	0	4.98148
	K02051	09183 Protein families: signaling and cellular processes	02000 Transporters	K02051 ABC.SN.S; NitT/TauT family transport system substrate-binding protein	Transporters [BR:ko02000]	1.82857	8.4	16.8429	1.03175	1.22222	0.555556	4.98016
	K15581	09131 Membrane transport	02010 ABC transporters	K15581 oppB; oligopeptide transport system permease protein	09140 Cellular Processes	1.54603	8.35556	16.9635	1.1746	1.22222	0.555556	4.96958
	K15582	09131 Membrane transport	02010 ABC transporters	K15582 oppC; oligopeptide transport system permease protein	09140 Cellular Processes	1.54603	8.35556	16.9635	1.1746	1.22222	0.555556	4.96958
	K02028	09183 Protein families: signaling and cellular processes	02000 Transporters	K02028 ABC.PA.A; polar amino acid transport system ATP-binding protein	Enzymes [BR:ko01000]	2.19683	12.6889	6.49524	3.09524	3.66667	1.66667	4.96825
	K06889	09194 Poorly characterized	99997 Function unknown	K06889 K06889; uncharacterized protein	NA	2.85079	8.08889	15.9095	1.03175	1.22222	0.555556	4.94312
	K04564	09132 Signal transduction	04013 MAPK signaling pathway - fly	K04564 SOD2; superoxide dismutase, Fe-Mn family	04068 FoxO signaling pathway	0.828571	7.51111	15.6762	1.92063	2.44444	1.11111	4.91534
	K01867	09122 Translation	00970 Aminoacyl-tRNA biosynthesis	K01867 WARS, trpS; tryptophanyl-tRNA synthetase	09180 Brite Hierarchies	1.47937	8.28889	16.7635	1.1746	1.22222	0.555556	4.91402
	K00632	09103 Lipid metabolism	00071 Fatty acid degradation	K00632 fadA, fadI; acetyl-CoA acyltransferase	00592 alpha-Linolenic acid metabolism	1.49524	7.51111	20.2873	0.142857	0	0	4.90608
	K02002	09131 Membrane transport	02010 ABC transporters	K02002 proX; glycine betaine/proline transport system substrate-binding protein	09180 Brite Hierarchies	1.92381	7.4	16.9857	1.1746	1.22222	0.555556	4.87698
	K07080	09194 Poorly characterized	99997 Function unknown	K07080 K07080; uncharacterized protein	NA	1.22857	8.46667	16.7095	1.03175	1.22222	0.555556	4.86905
	K00600	09101 Carbohydrate metabolism	00630 Glyoxylate and dicarboxylate metabolism	K00600 glyA, SHMT; glycine hydroxymethyltransferase	09102 Energy metabolism	1.67302	8.24444	16.4873	1.03175	1.22222	0.555556	4.86905
	K22902	09107 Glycan biosynthesis and metabolism	00572 Arabinogalactan biosynthesis - Mycobacterium	K22902 K22902; D-galactosaminyltransferase	09180 Brite Hierarchies	0.666667	10.6667	9.83333	2.66667	3.66667	1.66667	4.86111
	K00788	09108 Metabolism of cofactors and vitamins	00730 Thiamine metabolism	K00788 thiE; thiamine-phosphate pyrophosphorylase	Enzymes [BR:ko01000]	1.27302	10.8444	14.2317	1.03175	1.22222	0.555556	4.85979
	K06204	09145 Cellular community - prokaryotes	02026 Biofilm formation - Escherichia coli	K06204 dksA; DnaK suppressor protein	09180 Brite Hierarchies	0.888889	7.55556	20.6111	0	0	0	4.84259
	K01489	09104 Nucleotide metabolism	00240 Pyrimidine metabolism	K01489 cdd, CDA; cytidine deaminase	09111 Xenobiotics biodegradation and metabolism	1.54603	8.35556	16.0746	1.1746	1.22222	0.555556	4.82143
	K03564	09191 Unclassified: metabolism	99980 Enzymes with EC numbers	K03564 BCP, PRXQ, DOT5; thioredoxin-dependent peroxiredoxin	Enzymes [BR:ko01000]	1.1619	8.4	16.5095	1.03175	1.22222	0.555556	4.81349
	K20938	09191 Unclassified: metabolism	99980 Enzymes with EC numbers	K20938 ladA; long-chain alkane monooxygenase	Enzymes [BR:ko01000]	0.555556	6.66667	18.8889	0.888889	1.22222	0.555556	4.7963
	K00697	09101 Carbohydrate metabolism	00500 Starch and sucrose metabolism	K00697 otsA; trehalose 6-phosphate synthase	09180 Brite Hierarchies	1.05079	7.51111	20.0651	0.142857	0	0	4.79497
	K00945	09104 Nucleotide metabolism	00240 Pyrimidine metabolism	K00945 cmk; CMP/dCMP kinase	Enzymes [BR:ko01000]	1.05079	7.51111	20.0651	0.142857	0	0	4.79497
	K03333	09111 Xenobiotics biodegradation and metabolism	00984 Steroid degradation	K03333 choD; cholesterol oxidase	Enzymes [BR:ko01000]	1.20635	7.44444	19.9762	0.142857	0	0	4.79497
	K14393	09183 Protein families: signaling and cellular processes	02000 Transporters	K14393 actP; cation/acetate symporter	Transporters [BR:ko02000]	1.32381	4.8	22.3524	0.285714	0	0	4.79365
	K07486	09192 Unclassified: genetic information processing	99976 Replication and repair	K07486 K07486; transposase	NA	0.666667	10	18	0	0	0	4.77778
	K01939	09104 Nucleotide metabolism	00230 Purine metabolism	K01939 purA, ADSS; adenylosuccinate synthase	09105 Amino acid metabolism	1.1619	7.95556	16.5095	1.03175	1.22222	0.555556	4.73942
	K00558	09105 Amino acid metabolism	00270 Cysteine and methionine metabolism	K00558 DNMT1, dcm; DNA (cytosine-5)-methyltransferase 1	09160 Human Diseases	1.27302	7.51111	19.2873	0.142857	0	0	4.70238
	K00425	09102 Energy metabolism	00190 Oxidative phosphorylation	K00425 cydA; cytochrome bd ubiquinol oxidase subunit I	09130 Environmental Information Processing	1.1619	8.17778	16.0651	1.03175	1.22222	0.555556	4.70238
	K00426	09102 Energy metabolism	00190 Oxidative phosphorylation	K00426 cydB; cytochrome bd ubiquinol oxidase subunit II	09130 Environmental Information Processing	1.1619	8.17778	16.0651	1.03175	1.22222	0.555556	4.70238
	K03284	09183 Protein families: signaling and cellular processes	02000 Transporters	K03284 corA; magnesium transporter	Transporters [BR:ko02000]	1.25714	4.95556	21.7079	0.285714	0	0	4.70106
	K01434	09110 Biosynthesis of other secondary metabolites	00311 Penicillin and cephalosporin biosynthesis	K01434 pac; penicillin G amidase	09180 Brite Hierarchies	1.14603	7.4	19.319	0.285714	0	0	4.6918
	K20469	09183 Protein families: signaling and cellular processes	02000 Transporters	K20469 K20469; putative heme transporter	Transporters [BR:ko02000]	0.444444	7.11111	15.2222	1.77778	2.44444	1.11111	4.68519
	K00540	09191 Unclassified: metabolism	99980 Enzymes with EC numbers	K00540 fqr; F420H(2)-dependent quinone reductase	Enzymes [BR:ko01000]	1.95556	9.4	16.7556	0	0	0	4.68519
	K01768	09104 Nucleotide metabolism	00230 Purine metabolism	K01768 E4.6.1.1; adenylate cyclase	09140 Cellular Processes	1.14603	10.9556	12.9302	1.1746	1.22222	0.555556	4.66402
	K03116	09123 Folding, sorting and degradation	03060 Protein export	K03116 tatA; sec-independent protein translocase protein TatA	09130 Environmental Information Processing	1.41905	8.24444	15.2175	1.31746	1.22222	0.555556	4.6627
	K01912	09105 Amino acid metabolism	00360 Phenylalanine metabolism	K01912 paaK; phenylacetate-CoA ligase	09140 Cellular Processes	0.428571	5.44444	21.9206	0.142857	0	0	4.65608
	K05567	09183 Protein families: signaling and cellular processes	02000 Transporters	K05567 mnhC, mrpC; multicomponent Na+:H+ antiporter subunit C	Transporters [BR:ko02000]	0.939683	11.5111	10.0095	1.92063	2.44444	1.11111	4.65608
	K04343	09183 Protein families: signaling and cellular processes	01504 Antimicrobial resistance genes	K04343 strB; streptomycin 6-kinase	Enzymes [BR:ko01000]	1.34286	9.42222	11.0365	2.49206	2.44444	1.11111	4.64153
	K11717	09106 Metabolism of other amino acids	00450 Selenocompound metabolism	K11717 sufS; cysteine desulfurase / selenocysteine lyase	Enzymes [BR:ko01000]	1.60635	7.51111	15.8429	1.03175	1.22222	0.555556	4.62831
	K21071	09101 Carbohydrate metabolism	00010 Glycolysis / Gluconeogenesis	K21071 pfk, pfp; ATP-dependent phosphofructokinase / diphosphate-dependent phosphofructokinase	00030 Pentose phosphate pathway	1.70159	7.84444	15.0968	1.1746	1.22222	0.555556	4.59921
	K03530	09182 Protein families: genetic information processing	03032 DNA replication proteins	K03530 hupB; DNA-binding protein HU-beta	03036 Chromosome and associated proteins	1.2127	7.46667	18.6302	0.285714	0	0	4.59921
	K18917	09191 Unclassified: metabolism	99980 Enzymes with EC numbers	K18917 mrx1; mycoredoxin	Enzymes [BR:ko01000]	1.25714	8.06667	15.319	1.1746	1.22222	0.555556	4.59921
	K01785	09101 Carbohydrate metabolism	00010 Glycolysis / Gluconeogenesis	K01785 galM, GALM; aldose 1-epimerase	00052 Galactose metabolism	1.39048	7.97778	15.2746	1.1746	1.22222	0.555556	4.59921
	K00382	09101 Carbohydrate metabolism	00010 Glycolysis / Gluconeogenesis	K00382 DLD, lpd, pdhD; dihydrolipoamide dehydrogenase	00020 Citrate cycle (TCA cycle)	1.54603	7.91111	15.1857	1.1746	1.22222	0.555556	4.59921
	K01755	09105 Amino acid metabolism	00250 Alanine, aspartate and glutamate metabolism	K01755 argH, ASL; argininosuccinate lyase	00220 Arginine biosynthesis	1.00635	8.02222	15.7095	1.03175	1.22222	0.555556	4.59127
	K06886	09194 Poorly characterized	99996 General function prediction only	K06886 glbN; hemoglobin	NA	1.1619	7.95556	15.6206	1.03175	1.22222	0.555556	4.59127
	K07670	09132 Signal transduction	02020 Two-component system	K07670 mtrA; two-component system, OmpR family, response regulator MtrA	09180 Brite Hierarchies	1.1619	7.95556	15.6206	1.03175	1.22222	0.555556	4.59127
	K07776	09132 Signal transduction	02020 Two-component system	K07776 regX3; two-component system, OmpR family, response regulator RegX3	09180 Brite Hierarchies	1.1619	7.95556	15.6206	1.03175	1.22222	0.555556	4.59127
	K01259	09105 Amino acid metabolism	00330 Arginine and proline metabolism	K01259 pip; proline iminopeptidase	09180 Brite Hierarchies	0.777778	8	16.0556	0.888889	1.22222	0.555556	4.58333
	K16048	09111 Xenobiotics biodegradation and metabolism	00984 Steroid degradation	K16048 hsaB; 3-hydroxy-9,10-secoandrosta-1,3,5(10)-triene-9,17-dione monooxygenase reductase component	Enzymes [BR:ko01000]	1.11111	10.2222	13.4444	0.888889	1.22222	0.555556	4.57407
	K21962	09182 Protein families: genetic information processing	03000 Transcription factors	K21962 acnR; TetR/AcrR family transcriptional regulator, transcriptional repressor of aconitase	Transcription factors [BR:ko03000]	0.955556	10.2889	13.5333	0.888889	1.22222	0.555556	4.57407
	K01845	09108 Metabolism of cofactors and vitamins	00860 Porphyrin metabolism	K01845 hemL; glutamate-1-semialdehyde 2,1-aminomutase	09180 Brite Hierarchies	1.38413	7.51111	15.7317	1.03175	1.22222	0.555556	4.57275
	K08744	09103 Lipid metabolism	00564 Glycerophospholipid metabolism	K08744 CRLS; cardiolipin synthase (CMP-forming)	Enzymes [BR:ko01000]	1.05079	10.6222	12.7873	1.03175	1.22222	0.555556	4.54497
	K02437	09101 Carbohydrate metabolism	00630 Glyoxylate and dicarboxylate metabolism	K02437 gcvH, GCSH; glycine cleavage system H protein	09105 Amino acid metabolism	1.03492	8.06667	15.2079	1.1746	1.22222	0.555556	4.54365
	K00241	09101 Carbohydrate metabolism	00020 Citrate cycle (TCA cycle)	K00241 sdhC, frdC; succinate dehydrogenase cytochrome b subunit	00650 Butanoate metabolism	1.32381	7.91111	15.0746	1.1746	1.22222	0.555556	4.54365
	K00873	09101 Carbohydrate metabolism	00010 Glycolysis / Gluconeogenesis	K00873 PK, pyk; pyruvate kinase	00620 Pyruvate metabolism	1.32381	7.91111	15.0746	1.1746	1.22222	0.555556	4.54365
	K02358	09159 Environmental adaptation	04626 Plant-pathogen interaction	K02358 tuf, TUFM; elongation factor Tu	09180 Brite Hierarchies	1.32381	7.91111	15.0746	1.1746	1.22222	0.555556	4.54365
	K02963	09122 Translation	03010 Ribosome	K02963 RP-S18, MRPS18, rpsR; small subunit ribosomal protein S18	09180 Brite Hierarchies	1.32381	7.91111	15.0746	1.1746	1.22222	0.555556	4.54365
	K03306	09193 Unclassified: signaling and cellular processes	99977 Transport	K03306 TC.PIT; inorganic phosphate transporter, PiT family	NA	1.32381	7.91111	15.0746	1.1746	1.22222	0.555556	4.54365
	K03437	09182 Protein families: genetic information processing	03016 Transfer RNA biogenesis	K03437 spoU; RNA methyltransferase, TrmH family	Transfer RNA biogenesis [BR:ko03016]	1.32381	7.91111	15.0746	1.1746	1.22222	0.555556	4.54365
	K03648	09124 Replication and repair	03410 Base excision repair	K03648 UNG, UDG; uracil-DNA glycosylase	09160 Human Diseases	1.32381	7.91111	15.0746	1.1746	1.22222	0.555556	4.54365
	K07177	09181 Protein families: metabolism	01002 Peptidases and inhibitors	K07177 K07177; Lon-like protease	Peptidases and inhibitors [BR:ko01002]	1.32381	7.91111	15.0746	1.1746	1.22222	0.555556	4.54365
	K09772	09182 Protein families: genetic information processing	03036 Chromosome and associated proteins	K09772 sepF; cell division inhibitor SepF	Chromosome and associated proteins [BR:ko03036]	1.32381	7.91111	15.0746	1.1746	1.22222	0.555556	4.54365
	K14221	09122 Translation	00970 Aminoacyl-tRNA biosynthesis	K14221 tRNA-Asp; tRNA Asp	09180 Brite Hierarchies	1.32381	7.91111	15.0746	1.1746	1.22222	0.555556	4.54365
	K00052	09101 Carbohydrate metabolism	00660 C5-Branched dibasic acid metabolism	K00052 leuB, IMDH; 3-isopropylmalate dehydrogenase	09105 Amino acid metabolism	0.939683	7.95556	15.5095	1.03175	1.22222	0.555556	4.53571
	K00939	09104 Nucleotide metabolism	00230 Purine metabolism	K00939 adk, AK; adenylate kinase	09108 Metabolism of cofactors and vitamins	0.939683	7.95556	15.5095	1.03175	1.22222	0.555556	4.53571
	K01000	09107 Glycan biosynthesis and metabolism	00550 Peptidoglycan biosynthesis	K01000 mraY; phospho-N-acetylmuramoyl-pentapeptide-transferase	09160 Human Diseases	0.939683	7.95556	15.5095	1.03175	1.22222	0.555556	4.53571
	K01129	09104 Nucleotide metabolism	00230 Purine metabolism	K01129 dgt; dGTPase	Enzymes [BR:ko01000]	0.939683	7.95556	15.5095	1.03175	1.22222	0.555556	4.53571
	K01439	09105 Amino acid metabolism	00300 Lysine biosynthesis	K01439 dapE; succinyl-diaminopimelate desuccinylase	09180 Brite Hierarchies	0.939683	7.95556	15.5095	1.03175	1.22222	0.555556	4.53571
	K03320	09183 Protein families: signaling and cellular processes	02000 Transporters	K03320 amt, AMT, MEP; ammonium transporter, Amt family	Transporters [BR:ko02000]	0.939683	7.95556	15.5095	1.03175	1.22222	0.555556	4.53571
	K03664	09192 Unclassified: genetic information processing	99975 Protein processing	K03664 smpB; SsrA-binding protein	09193 Unclassified: signaling and cellular processes	0.939683	7.95556	15.5095	1.03175	1.22222	0.555556	4.53571
	K03976	09182 Protein families: genetic information processing	03016 Transfer RNA biogenesis	K03976 ybaK, ebsC; Cys-tRNA(Pro)/Cys-tRNA(Cys) deacylase	Enzymes [BR:ko01000]	0.939683	7.95556	15.5095	1.03175	1.22222	0.555556	4.53571
	K06196	09183 Protein families: signaling and cellular processes	02000 Transporters	K06196 ccdA; cytochrome c-type biogenesis protein	Transporters [BR:ko02000]	0.939683	7.95556	15.5095	1.03175	1.22222	0.555556	4.53571
	K08972	09194 Poorly characterized	99996 General function prediction only	K08972 K08972; putative membrane protein	NA	0.939683	7.95556	15.5095	1.03175	1.22222	0.555556	4.53571
	K22708	09107 Glycan biosynthesis and metabolism	00552 Teichoic acid biosynthesis	K22708 tarS; poly(ribitol-phosphate) beta-N-acetylglucosaminyltransferase	09180 Brite Hierarchies	0.8	7.24444	19.1222	0	0	0	4.52778
	K03699	09183 Protein families: signaling and cellular processes	02000 Transporters	K03699 tlyC; magnesium and cobalt exporter, CNNM family	02042 Bacterial toxins	0.555556	8	15.9444	0.888889	1.22222	0.555556	4.52778
	K00602	09104 Nucleotide metabolism	00230 Purine metabolism	K00602 purH; phosphoribosylaminoimidazolecarboxamide formyltransferase / IMP cyclohydrolase	09108 Metabolism of cofactors and vitamins	1.1619	7.51111	15.6206	1.03175	1.22222	0.555556	4.5172
	K00765	09105 Amino acid metabolism	00340 Histidine metabolism	K00765 hisG; ATP phosphoribosyltransferase	Enzymes [BR:ko01000]	1.1619	7.51111	15.6206	1.03175	1.22222	0.555556	4.5172
	K01823	09109 Metabolism of terpenoids and polyketides	00900 Terpenoid backbone biosynthesis	K01823 idi, IDI; isopentenyl-diphosphate Delta-isomerase	Enzymes [BR:ko01000]	1.1619	7.51111	15.6206	1.03175	1.22222	0.555556	4.5172
	K02257	09102 Energy metabolism	00190 Oxidative phosphorylation	K02257 COX10, ctaB, cyoE; heme o synthase	09108 Metabolism of cofactors and vitamins	1.1619	7.51111	15.6206	1.03175	1.22222	0.555556	4.5172
	K00991	09109 Metabolism of terpenoids and polyketides	00900 Terpenoid backbone biosynthesis	K00991 ispD; 2-C-methyl-D-erythritol 4-phosphate cytidylyltransferase	Enzymes [BR:ko01000]	1.1619	11.0667	9.23175	1.92063	2.44444	1.11111	4.48942
	K07043	09104 Nucleotide metabolism	00240 Pyrimidine metabolism	K07043 upp; UTP pyrophosphatase	Enzymes [BR:ko01000]	1.1619	11.0667	9.23175	1.92063	2.44444	1.11111	4.48942
	K01689	09101 Carbohydrate metabolism	00010 Glycolysis / Gluconeogenesis	K01689 ENO, eno; enolase	09102 Energy metabolism	1.10159	7.91111	14.9635	1.1746	1.22222	0.555556	4.4881
	K00215	09105 Amino acid metabolism	00300 Lysine biosynthesis	K00215 dapB; 4-hydroxy-tetrahydrodipicolinate reductase	09110 Biosynthesis of other secondary metabolites	1.25714	7.84444	14.8746	1.1746	1.22222	0.555556	4.4881
	K00865	09101 Carbohydrate metabolism	00630 Glyoxylate and dicarboxylate metabolism	K00865 glxK, garK; glycerate 2-kinase	09103 Lipid metabolism	1.25714	7.84444	14.8746	1.1746	1.22222	0.555556	4.4881
	K02291	09109 Metabolism of terpenoids and polyketides	00906 Carotenoid biosynthesis	K02291 crtB; 15-cis-phytoene synthase	09180 Brite Hierarchies	1.25714	7.84444	14.8746	1.1746	1.22222	0.555556	4.4881
	K06901	09183 Protein families: signaling and cellular processes	02000 Transporters	K06901 pbuG, azgA, ghxP, ghxQ, adeQ; adenine/guanine/hypoxanthine permease	Transporters [BR:ko02000]	1.25714	7.84444	14.8746	1.1746	1.22222	0.555556	4.4881
	K10005	09131 Membrane transport	02010 ABC transporters	K10005 gluB; glutamate transport system substrate-binding protein	09180 Brite Hierarchies	1.25714	7.84444	14.8746	1.1746	1.22222	0.555556	4.4881
	K10006	09131 Membrane transport	02010 ABC transporters	K10006 gluC; glutamate transport system permease protein	09180 Brite Hierarchies	1.25714	7.84444	14.8746	1.1746	1.22222	0.555556	4.4881
	K10007	09131 Membrane transport	02010 ABC transporters	K10007 gluD; glutamate transport system permease protein	09180 Brite Hierarchies	1.25714	7.84444	14.8746	1.1746	1.22222	0.555556	4.4881
	K10008	09131 Membrane transport	02010 ABC transporters	K10008 gluA; glutamate transport system ATP-binding protein	09180 Brite Hierarchies	1.25714	7.84444	14.8746	1.1746	1.22222	0.555556	4.4881
	K10805	09103 Lipid metabolism	01040 Biosynthesis of unsaturated fatty acids	K10805 tesB; acyl-CoA thioesterase II	09180 Brite Hierarchies	1.25714	7.84444	14.8746	1.1746	1.22222	0.555556	4.4881
	K11939	09183 Protein families: signaling and cellular processes	02000 Transporters	K11939 rhtA; inner membrane transporter RhtA	Transporters [BR:ko02000]	1.25714	7.84444	14.8746	1.1746	1.22222	0.555556	4.4881
	K14220	09122 Translation	00970 Aminoacyl-tRNA biosynthesis	K14220 tRNA-Asn; tRNA Asn	09180 Brite Hierarchies	1.25714	7.84444	14.8746	1.1746	1.22222	0.555556	4.4881
	K05888	09191 Unclassified: metabolism	99980 Enzymes with EC numbers	K05888 K05888; L-gulono-1,4-lactone dehydrogenase	Enzymes [BR:ko01000]	0.873016	7.88889	15.3095	1.03175	1.22222	0.555556	4.48016
	K00963	09101 Carbohydrate metabolism	00040 Pentose and glucuronate interconversions	K00963 UGP2, galU, galF; UTP--glucose-1-phosphate uridylyltransferase	00052 Galactose metabolism	1.1619	7.73333	15.1762	1.03175	1.22222	0.555556	4.48016
	K01752	09105 Amino acid metabolism	00260 Glycine, serine and threonine metabolism	K01752 E4.3.1.17, sdaA, sdaB, tdcG; L-serine dehydratase	00270 Cysteine and methionine metabolism	1.1619	7.73333	15.1762	1.03175	1.22222	0.555556	4.48016
	K03687	09182 Protein families: genetic information processing	03110 Chaperones and folding catalysts	K03687 GRPE; molecular chaperone GrpE	03029 Mitochondrial biogenesis	1.1619	7.73333	15.1762	1.03175	1.22222	0.555556	4.48016
	K11752	09108 Metabolism of cofactors and vitamins	00740 Riboflavin metabolism	K11752 ribD; diaminohydroxyphosphoribosylaminopyrimidine deaminase / 5-amino-6-(5-phosphoribosylamino)uracil reductase	09140 Cellular Processes	1.1619	7.73333	15.1762	1.03175	1.22222	0.555556	4.48016
	K03891	09102 Energy metabolism	00190 Oxidative phosphorylation	K03891 qcrB; ubiquinol-cytochrome c reductase cytochrome b subunit	NA	1.60635	7.51111	14.954	1.03175	1.22222	0.555556	4.48016
	K18230	09131 Membrane transport	02010 ABC transporters	K18230 tylC, oleB, carA, srmB; macrolide transport system ATP-binding/permease protein	09180 Brite Hierarchies	1.19683	8.24444	14.2175	1.31746	1.22222	0.555556	4.45899
	K01042	09106 Metabolism of other amino acids	00450 Selenocompound metabolism	K01042 selA; L-seryl-tRNA(Ser) seleniumtransferase	09120 Genetic Information Processing	0.539683	11	12.3651	1.03175	1.22222	0.555556	4.45238
	K01810	09101 Carbohydrate metabolism	00010 Glycolysis / Gluconeogenesis	K01810 GPI, pgi; glucose-6-phosphate isomerase	00030 Pentose phosphate pathway	1.1619	7.95556	14.7317	1.03175	1.22222	0.555556	4.44312
	K00286	09105 Amino acid metabolism	00330 Arginine and proline metabolism	K00286 proC; pyrroline-5-carboxylate reductase	Enzymes [BR:ko01000]	1.03492	7.84444	14.7635	1.1746	1.22222	0.555556	4.43254
	K00761	09104 Nucleotide metabolism	00240 Pyrimidine metabolism	K00761 upp, UPRT; uracil phosphoribosyltransferase	Enzymes [BR:ko01000]	1.03492	7.84444	14.7635	1.1746	1.22222	0.555556	4.43254
	K00981	09103 Lipid metabolism	00564 Glycerophospholipid metabolism	K00981 E2.7.7.41, CDS1, CDS2, cdsA; phosphatidate cytidylyltransferase	09130 Environmental Information Processing	1.03492	7.84444	14.7635	1.1746	1.22222	0.555556	4.43254
	K01409	09182 Protein families: genetic information processing	03016 Transfer RNA biogenesis	K01409 OSGEP, KAE1, QRI7; N6-L-threonylcarbamoyladenine synthase	Enzymes [BR:ko01000]	1.03492	7.84444	14.7635	1.1746	1.22222	0.555556	4.43254
	K01695	09105 Amino acid metabolism	00260 Glycine, serine and threonine metabolism	K01695 trpA; tryptophan synthase alpha chain	00400 Phenylalanine, tyrosine and tryptophan biosynthesis	1.03492	7.84444	14.7635	1.1746	1.22222	0.555556	4.43254
	K03624	09182 Protein families: genetic information processing	03021 Transcription machinery	K03624 greA; transcription elongation factor GreA	Transcription machinery [BR:ko03021]	1.03492	7.84444	14.7635	1.1746	1.22222	0.555556	4.43254
	K05364	09107 Glycan biosynthesis and metabolism	00550 Peptidoglycan biosynthesis	K05364 pbpA; penicillin-binding protein A	09180 Brite Hierarchies	1.03492	7.84444	14.7635	1.1746	1.22222	0.555556	4.43254
	K01494	09104 Nucleotide metabolism	00240 Pyrimidine metabolism	K01494 dcd; dCTP deaminase	Enzymes [BR:ko01000]	1.07302	7.64444	15.0206	1.03175	1.22222	0.555556	4.4246
	K02036	09131 Membrane transport	02010 ABC transporters	K02036 pstB; phosphate transport system ATP-binding protein	09180 Brite Hierarchies	1.07302	7.64444	15.0206	1.03175	1.22222	0.555556	4.4246
	K03292	09193 Unclassified: signaling and cellular processes	99977 Transport	K03292 TC.GPH; glycoside/pentoside/hexuronide:cation symporter, GPH family	NA	0.650794	7.88889	15.1984	1.03175	1.22222	0.555556	4.4246
	K00605	09101 Carbohydrate metabolism	00630 Glyoxylate and dicarboxylate metabolism	K00605 gcvT, AMT; aminomethyltransferase	09105 Amino acid metabolism	0.939683	7.73333	15.0651	1.03175	1.22222	0.555556	4.4246
	K01356	09181 Protein families: metabolism	01002 Peptidases and inhibitors	K01356 lexA; repressor LexA	09182 Protein families: genetic information processing	0.939683	7.73333	15.0651	1.03175	1.22222	0.555556	4.4246
	K01520	09104 Nucleotide metabolism	00240 Pyrimidine metabolism	K01520 dut, DUT; dUTP pyrophosphatase	09111 Xenobiotics biodegradation and metabolism	0.939683	7.73333	15.0651	1.03175	1.22222	0.555556	4.4246
	K03724	09182 Protein families: genetic information processing	03400 DNA repair and recombination proteins	K03724 lhr; ATP-dependent helicase Lhr and Lhr-like helicase	Enzymes [BR:ko01000]	0.939683	7.73333	15.0651	1.03175	1.22222	0.555556	4.4246
	K07399	09192 Unclassified: genetic information processing	99975 Protein processing	K07399 resB, ccs1; cytochrome c biogenesis protein	NA	0.939683	7.73333	15.0651	1.03175	1.22222	0.555556	4.4246
	K01662	09108 Metabolism of cofactors and vitamins	00730 Thiamine metabolism	K01662 dxs; 1-deoxy-D-xylulose-5-phosphate synthase	09109 Metabolism of terpenoids and polyketides	1.22857	7.57778	14.9317	1.03175	1.22222	0.555556	4.4246
	K01803	09101 Carbohydrate metabolism	00010 Glycolysis / Gluconeogenesis	K01803 TPI, tpiA; triosephosphate isomerase (TIM)	00051 Fructose and mannose metabolism	1.22857	7.57778	14.9317	1.03175	1.22222	0.555556	4.4246
	K03526	09109 Metabolism of terpenoids and polyketides	00900 Terpenoid backbone biosynthesis	K03526 gcpE, ispG; (E)-4-hydroxy-3-methylbut-2-enyl-diphosphate synthase	Enzymes [BR:ko01000]	1.22857	7.57778	14.9317	1.03175	1.22222	0.555556	4.4246
	K00003	09105 Amino acid metabolism	00260 Glycine, serine and threonine metabolism	K00003 hom; homoserine dehydrogenase	00270 Cysteine and methionine metabolism	1.38413	7.51111	14.8429	1.03175	1.22222	0.555556	4.4246
	K00805	09109 Metabolism of terpenoids and polyketides	00900 Terpenoid backbone biosynthesis	K00805 hepS; heptaprenyl diphosphate synthase component 1	09180 Brite Hierarchies	1.38413	7.51111	14.8429	1.03175	1.22222	0.555556	4.4246
	K01745	09105 Amino acid metabolism	00340 Histidine metabolism	K01745 hutH, HAL; histidine ammonia-lyase	Enzymes [BR:ko01000]	1.38413	7.51111	14.8429	1.03175	1.22222	0.555556	4.4246
	K07284	09181 Protein families: metabolism	01002 Peptidases and inhibitors	K07284 srtA; sortase A	01011 Peptidoglycan biosynthesis and degradation proteins	1.38413	7.51111	14.8429	1.03175	1.22222	0.555556	4.4246
	K13529	09124 Replication and repair	03410 Base excision repair	K13529 ada-alkA; AraC family transcriptional regulator, regulatory protein of adaptative response / DNA-3-methyladenine glycosylase II	09180 Brite Hierarchies	1.38413	7.51111	14.8429	1.03175	1.22222	0.555556	4.4246
	K14652	09108 Metabolism of cofactors and vitamins	00740 Riboflavin metabolism	K14652 ribBA; 3,4-dihydroxy 2-butanone 4-phosphate synthase / GTP cyclohydrolase II	00790 Folate biosynthesis	1.38413	7.51111	14.8429	1.03175	1.22222	0.555556	4.4246
	K05571	09183 Protein families: signaling and cellular processes	02000 Transporters	K05571 mnhG, mrpG; multicomponent Na+:H+ antiporter subunit G	Transporters [BR:ko02000]	0.828571	8.4	11.8429	1.92063	2.44444	1.11111	4.4246
	K00941	09108 Metabolism of cofactors and vitamins	00730 Thiamine metabolism	K00941 thiD; hydroxymethylpyrimidine/phosphomethylpyrimidine kinase	Enzymes [BR:ko01000]	1.1619	10.8444	8.7873	1.92063	2.44444	1.11111	4.37831
	K09747	09192 Unclassified: genetic information processing	99998 Others	K09747 ebfC; nucleoid-associated protein EbfC	NA	1.05079	8.84444	16.2317	0.142857	0	0	4.37831
	K13639	09182 Protein families: genetic information processing	03000 Transcription factors	K13639 soxR; MerR family transcriptional regulator, redox-sensitive transcriptional activator SoxR	Transcription factors [BR:ko03000]	0.828571	7.06667	18.1762	0.142857	0	0	4.36905
	K14415	09182 Protein families: genetic information processing	03016 Transfer RNA biogenesis	K14415 RTCB, rtcB; tRNA-splicing ligase RtcB (3'-phosphate/5'-hydroxy nucleic acid ligase)	Enzymes [BR:ko01000]	0.828571	7.06667	18.1762	0.142857	0	0	4.36905
	K08998	09194 Poorly characterized	99997 Function unknown	K08998 K08998; uncharacterized protein	NA	0.873016	7.66667	14.8651	1.03175	1.22222	0.555556	4.36905
	K00766	09105 Amino acid metabolism	00400 Phenylalanine, tyrosine and tryptophan biosynthesis	K00766 trpD; anthranilate phosphoribosyltransferase	Enzymes [BR:ko01000]	1.00635	7.57778	14.8206	1.03175	1.22222	0.555556	4.36905
	K01465	09104 Nucleotide metabolism	00240 Pyrimidine metabolism	K01465 URA4, pyrC; dihydroorotase	Enzymes [BR:ko01000]	1.00635	7.57778	14.8206	1.03175	1.22222	0.555556	4.36905
	K01609	09105 Amino acid metabolism	00400 Phenylalanine, tyrosine and tryptophan biosynthesis	K01609 trpC; indole-3-glycerol phosphate synthase	Enzymes [BR:ko01000]	1.00635	7.57778	14.8206	1.03175	1.22222	0.555556	4.36905
	K02037	09131 Membrane transport	02010 ABC transporters	K02037 pstC; phosphate transport system permease protein	09180 Brite Hierarchies	1.00635	7.57778	14.8206	1.03175	1.22222	0.555556	4.36905
	K02038	09131 Membrane transport	02010 ABC transporters	K02038 pstA; phosphate transport system permease protein	09180 Brite Hierarchies	1.00635	7.57778	14.8206	1.03175	1.22222	0.555556	4.36905
	K03449	09183 Protein families: signaling and cellular processes	02000 Transporters	K03449 MFS.CP; MFS transporter, CP family, cyanate transporter	Transporters [BR:ko02000]	1.00635	7.57778	14.8206	1.03175	1.22222	0.555556	4.36905
	K03527	09109 Metabolism of terpenoids and polyketides	00900 Terpenoid backbone biosynthesis	K03527 ispH, lytB; 4-hydroxy-3-methylbut-2-en-1-yl diphosphate reductase	Enzymes [BR:ko01000]	1.00635	7.57778	14.8206	1.03175	1.22222	0.555556	4.36905
	K03544	09143 Cell growth and death	04112 Cell cycle - Caulobacter	K03544 clpX, CLPX; ATP-dependent Clp protease ATP-binding subunit ClpX	09180 Brite Hierarchies	1.00635	7.57778	14.8206	1.03175	1.22222	0.555556	4.36905
	K03767	09125 Information processing in viruses	03250 Viral life cycle - HIV-1	K03767 PPIA; peptidyl-prolyl cis-trans isomerase A (cyclophilin A)	09140 Cellular Processes	1.00635	7.57778	14.8206	1.03175	1.22222	0.555556	4.36905
	K00266	09102 Energy metabolism	00910 Nitrogen metabolism	K00266 gltD; glutamate synthase (NADPH) small chain	09105 Amino acid metabolism	1.1619	7.51111	14.7317	1.03175	1.22222	0.555556	4.36905
	K00278	09105 Amino acid metabolism	00250 Alanine, aspartate and glutamate metabolism	K00278 nadB; L-aspartate oxidase	09108 Metabolism of cofactors and vitamins	1.1619	7.51111	14.7317	1.03175	1.22222	0.555556	4.36905
	K00620	09105 Amino acid metabolism	00220 Arginine biosynthesis	K00620 argJ; glutamate N-acetyltransferase / amino-acid N-acetyltransferase	Enzymes [BR:ko01000]	1.1619	7.51111	14.7317	1.03175	1.22222	0.555556	4.36905
	K01495	09108 Metabolism of cofactors and vitamins	00790 Folate biosynthesis	K01495 GCH1, folE; GTP cyclohydrolase IA	Enzymes [BR:ko01000]	1.1619	7.51111	14.7317	1.03175	1.22222	0.555556	4.36905
	K01507	09102 Energy metabolism	00190 Oxidative phosphorylation	K01507 ppa; inorganic pyrophosphatase	Enzymes [BR:ko01000]	1.1619	7.51111	14.7317	1.03175	1.22222	0.555556	4.36905
	K01679	09101 Carbohydrate metabolism	00020 Citrate cycle (TCA cycle)	K01679 E4.2.1.2B, fumC, FH; fumarate hydratase, class II	00620 Pyruvate metabolism	1.1619	7.51111	14.7317	1.03175	1.22222	0.555556	4.36905
	K01749	09108 Metabolism of cofactors and vitamins	00860 Porphyrin metabolism	K01749 hemC, HMBS; hydroxymethylbilane synthase	Enzymes [BR:ko01000]	1.1619	7.51111	14.7317	1.03175	1.22222	0.555556	4.36905
	K01778	09105 Amino acid metabolism	00300 Lysine biosynthesis	K01778 dapF; diaminopimelate epimerase	09106 Metabolism of other amino acids	1.1619	7.51111	14.7317	1.03175	1.22222	0.555556	4.36905
	K01809	09101 Carbohydrate metabolism	00051 Fructose and mannose metabolism	K01809 manA, MPI; mannose-6-phosphate isomerase	00520 Amino sugar and nucleotide sugar metabolism	1.1619	7.51111	14.7317	1.03175	1.22222	0.555556	4.36905
	K01902	09101 Carbohydrate metabolism	00020 Citrate cycle (TCA cycle)	K01902 sucD; succinyl-CoA synthetase alpha subunit	00640 Propanoate metabolism	1.1619	7.51111	14.7317	1.03175	1.22222	0.555556	4.36905
	K01903	09101 Carbohydrate metabolism	00020 Citrate cycle (TCA cycle)	K01903 sucC; succinyl-CoA synthetase beta subunit	00640 Propanoate metabolism	1.1619	7.51111	14.7317	1.03175	1.22222	0.555556	4.36905
	K01937	09104 Nucleotide metabolism	00240 Pyrimidine metabolism	K01937 pyrG, CTPS; CTP synthase	Enzymes [BR:ko01000]	1.1619	7.51111	14.7317	1.03175	1.22222	0.555556	4.36905
	K02337	09124 Replication and repair	03030 DNA replication	K02337 dnaE; DNA polymerase III subunit alpha	03430 Mismatch repair	1.1619	7.51111	14.7317	1.03175	1.22222	0.555556	4.36905
	K02518	09182 Protein families: genetic information processing	03012 Translation factors	K02518 infA; translation initiation factor IF-1	Translation factors [BR:ko03012]	1.1619	7.51111	14.7317	1.03175	1.22222	0.555556	4.36905
	K03040	09121 Transcription	03020 RNA polymerase	K03040 rpoA; DNA-directed RNA polymerase subunit alpha	09180 Brite Hierarchies	1.1619	7.51111	14.7317	1.03175	1.22222	0.555556	4.36905
	K07160	09106 Metabolism of other amino acids	00480 Glutathione metabolism	K07160 pxpA; 5-oxoprolinase (ATP-hydrolysing) subunit A	Enzymes [BR:ko01000]	1.1619	7.51111	14.7317	1.03175	1.22222	0.555556	4.36905
	K14235	09122 Translation	00970 Aminoacyl-tRNA biosynthesis	K14235 tRNA-Trp; tRNA Trp	09180 Brite Hierarchies	1.1619	7.51111	14.7317	1.03175	1.22222	0.555556	4.36905
	K15733	09191 Unclassified: metabolism	99980 Enzymes with EC numbers	K15733 E1.11.1.19; dye decolorizing peroxidase	Enzymes [BR:ko01000]	1.1619	7.51111	14.7317	1.03175	1.22222	0.555556	4.36905
	K07404	09101 Carbohydrate metabolism	00030 Pentose phosphate pathway	K07404 pgl; 6-phosphogluconolactonase	Enzymes [BR:ko01000]	1.31746	7.44444	14.6429	1.03175	1.22222	0.555556	4.36905
	K11206	09191 Unclassified: metabolism	99980 Enzymes with EC numbers	K11206 NIT1, ybeM; deaminated glutathione amidase	Enzymes [BR:ko01000]	1.51111	7.17778	14.8111	0.888889	1.22222	0.555556	4.36111
	K02351	09194 Poorly characterized	99996 General function prediction only	K02351 K02351; putative membrane protein	NA	0.71746	4.4	20.8984	0.142857	0	0	4.35979
	K15866	09105 Amino acid metabolism	00360 Phenylalanine metabolism	K15866 paaG; 2-(1,2-epoxy-1,2-dihydrophenyl)acetyl-CoA isomerase	Enzymes [BR:ko01000]	1.1619	4.17778	20.6762	0.142857	0	0	4.35979
	K06377	09193 Unclassified: signaling and cellular processes	99978 Cell growth	K06377 spo0M; sporulation-control protein	NA	1.36825	8.73333	15.5968	0.285714	0	0	4.33069
	K03829	09191 Unclassified: metabolism	99980 Enzymes with EC numbers	K03829 yedL; putative acetyltransferase	Enzymes [BR:ko01000]	0.606349	7.06667	18.0651	0.142857	0	0	4.31349
	K00031	09101 Carbohydrate metabolism	00020 Citrate cycle (TCA cycle)	K00031 IDH1, IDH2, icd; isocitrate dehydrogenase	09102 Energy metabolism	0.939683	7.51111	14.6206	1.03175	1.22222	0.555556	4.31349
	K00053	09105 Amino acid metabolism	00290 Valine, leucine and isoleucine biosynthesis	K00053 ilvC; ketol-acid reductoisomerase	09108 Metabolism of cofactors and vitamins	0.939683	7.51111	14.6206	1.03175	1.22222	0.555556	4.31349
	K00057	09103 Lipid metabolism	00564 Glycerophospholipid metabolism	K00057 gpsA; glycerol-3-phosphate dehydrogenase (NAD(P)+)	Enzymes [BR:ko01000]	0.939683	7.51111	14.6206	1.03175	1.22222	0.555556	4.31349
	K00075	09101 Carbohydrate metabolism	00520 Amino sugar and nucleotide sugar metabolism	K00075 murB; UDP-N-acetylmuramate dehydrogenase	09107 Glycan biosynthesis and metabolism	0.939683	7.51111	14.6206	1.03175	1.22222	0.555556	4.31349
	K00099	09109 Metabolism of terpenoids and polyketides	00900 Terpenoid backbone biosynthesis	K00099 dxr; 1-deoxy-D-xylulose-5-phosphate reductoisomerase	Enzymes [BR:ko01000]	0.939683	7.51111	14.6206	1.03175	1.22222	0.555556	4.31349
	K00104	09101 Carbohydrate metabolism	00630 Glyoxylate and dicarboxylate metabolism	K00104 glcD; glycolate dehydrogenase FAD-linked subunit	Enzymes [BR:ko01000]	0.939683	7.51111	14.6206	1.03175	1.22222	0.555556	4.31349
	K00145	09105 Amino acid metabolism	00220 Arginine biosynthesis	K00145 argC; N-acetyl-gamma-glutamyl-phosphate reductase	Enzymes [BR:ko01000]	0.939683	7.51111	14.6206	1.03175	1.22222	0.555556	4.31349
	K00252	09103 Lipid metabolism	00071 Fatty acid degradation	K00252 GCDH, gcdH; glutaryl-CoA dehydrogenase	09105 Amino acid metabolism	0.939683	7.51111	14.6206	1.03175	1.22222	0.555556	4.31349
	K00254	09104 Nucleotide metabolism	00240 Pyrimidine metabolism	K00254 DHODH, pyrD; dihydroorotate dehydrogenase	Enzymes [BR:ko01000]	0.939683	7.51111	14.6206	1.03175	1.22222	0.555556	4.31349
	K00259	09105 Amino acid metabolism	00250 Alanine, aspartate and glutamate metabolism	K00259 ald; alanine dehydrogenase	09106 Metabolism of other amino acids	0.939683	7.51111	14.6206	1.03175	1.22222	0.555556	4.31349
	K00265	09102 Energy metabolism	00910 Nitrogen metabolism	K00265 gltB; glutamate synthase (NADPH) large chain	09105 Amino acid metabolism	0.939683	7.51111	14.6206	1.03175	1.22222	0.555556	4.31349
	K00281	09101 Carbohydrate metabolism	00630 Glyoxylate and dicarboxylate metabolism	K00281 GLDC, gcvP; glycine dehydrogenase	09105 Amino acid metabolism	0.939683	7.51111	14.6206	1.03175	1.22222	0.555556	4.31349
	K00297	09102 Energy metabolism	00720 Carbon fixation pathways in prokaryotes	K00297 metF, MTHFR; methylenetetrahydrofolate reductase (NADH)	09108 Metabolism of cofactors and vitamins	0.939683	7.51111	14.6206	1.03175	1.22222	0.555556	4.31349
	K00526	09104 Nucleotide metabolism	00230 Purine metabolism	K00526 E1.17.4.1B, nrdB, nrdF; ribonucleoside-diphosphate reductase beta chain	00240 Pyrimidine metabolism	0.939683	7.51111	14.6206	1.03175	1.22222	0.555556	4.31349
	K00566	09123 Folding, sorting and degradation	04122 Sulfur relay system	K00566 mnmA, trmU; tRNA-uridine 2-sulfurtransferase	09180 Brite Hierarchies	0.939683	7.51111	14.6206	1.03175	1.22222	0.555556	4.31349
	K00609	09104 Nucleotide metabolism	00240 Pyrimidine metabolism	K00609 pyrB, PYR2; aspartate carbamoyltransferase catalytic subunit	09105 Amino acid metabolism	0.939683	7.51111	14.6206	1.03175	1.22222	0.555556	4.31349
	K00619	09105 Amino acid metabolism	00220 Arginine biosynthesis	K00619 argA; amino-acid N-acetyltransferase	Enzymes [BR:ko01000]	0.939683	7.51111	14.6206	1.03175	1.22222	0.555556	4.31349
	K00658	09101 Carbohydrate metabolism	00020 Citrate cycle (TCA cycle)	K00658 DLST, sucB; 2-oxoglutarate dehydrogenase E2 component (dihydrolipoamide succinyltransferase)	09105 Amino acid metabolism	0.939683	7.51111	14.6206	1.03175	1.22222	0.555556	4.31349
	K00674	09105 Amino acid metabolism	00300 Lysine biosynthesis	K00674 dapD; 2,3,4,5-tetrahydropyridine-2,6-dicarboxylate N-succinyltransferase	Enzymes [BR:ko01000]	0.939683	7.51111	14.6206	1.03175	1.22222	0.555556	4.31349
	K00728	09107 Glycan biosynthesis and metabolism	00515 Mannose type O-glycan biosynthesis	K00728 POMT, pmt; dolichyl-phosphate-mannose-protein mannosyltransferase	00514 Other types of O-glycan biosynthesis	0.939683	7.51111	14.6206	1.03175	1.22222	0.555556	4.31349
	K00758	09104 Nucleotide metabolism	00240 Pyrimidine metabolism	K00758 deoA, TYMP; thymidine phosphorylase	09111 Xenobiotics biodegradation and metabolism	0.939683	7.51111	14.6206	1.03175	1.22222	0.555556	4.31349
	K00760	09104 Nucleotide metabolism	00230 Purine metabolism	K00760 hprT, hpt, HPRT1; hypoxanthine phosphoribosyltransferase	09111 Xenobiotics biodegradation and metabolism	0.939683	7.51111	14.6206	1.03175	1.22222	0.555556	4.31349
	K00762	09104 Nucleotide metabolism	00240 Pyrimidine metabolism	K00762 pyrE; orotate phosphoribosyltransferase	Enzymes [BR:ko01000]	0.939683	7.51111	14.6206	1.03175	1.22222	0.555556	4.31349
	K00764	09104 Nucleotide metabolism	00230 Purine metabolism	K00764 purF, PPAT; amidophosphoribosyltransferase	09105 Amino acid metabolism	0.939683	7.51111	14.6206	1.03175	1.22222	0.555556	4.31349
	K00767	09108 Metabolism of cofactors and vitamins	00760 Nicotinate and nicotinamide metabolism	K00767 nadC, QPRT; nicotinate-nucleotide pyrophosphorylase (carboxylating)	Enzymes [BR:ko01000]	0.939683	7.51111	14.6206	1.03175	1.22222	0.555556	4.31349
	K00791	09109 Metabolism of terpenoids and polyketides	00908 Zeatin biosynthesis	K00791 miaA, TRIT1; tRNA dimethylallyltransferase	09180 Brite Hierarchies	0.939683	7.51111	14.6206	1.03175	1.22222	0.555556	4.31349
	K00793	09108 Metabolism of cofactors and vitamins	00740 Riboflavin metabolism	K00793 ribE, RIB5; riboflavin synthase	Enzymes [BR:ko01000]	0.939683	7.51111	14.6206	1.03175	1.22222	0.555556	4.31349
	K00794	09108 Metabolism of cofactors and vitamins	00740 Riboflavin metabolism	K00794 ribH, RIB4; 6,7-dimethyl-8-ribityllumazine synthase	Enzymes [BR:ko01000]	0.939683	7.51111	14.6206	1.03175	1.22222	0.555556	4.31349
	K00821	09105 Amino acid metabolism	00300 Lysine biosynthesis	K00821 argD; acetylornithine/N-succinyldiaminopimelate aminotransferase	00220 Arginine biosynthesis	0.939683	7.51111	14.6206	1.03175	1.22222	0.555556	4.31349
	K00831	09102 Energy metabolism	00680 Methane metabolism	K00831 serC, PSAT1; phosphoserine aminotransferase	09105 Amino acid metabolism	0.939683	7.51111	14.6206	1.03175	1.22222	0.555556	4.31349
	K00859	09108 Metabolism of cofactors and vitamins	00770 Pantothenate and CoA biosynthesis	K00859 coaE; dephospho-CoA kinase	Enzymes [BR:ko01000]	0.939683	7.51111	14.6206	1.03175	1.22222	0.555556	4.31349
	K00872	09105 Amino acid metabolism	00260 Glycine, serine and threonine metabolism	K00872 thrB; homoserine kinase	Enzymes [BR:ko01000]	0.939683	7.51111	14.6206	1.03175	1.22222	0.555556	4.31349
	K00891	09105 Amino acid metabolism	00400 Phenylalanine, tyrosine and tryptophan biosynthesis	K00891 aroK, aroL; shikimate kinase	Enzymes [BR:ko01000]	0.939683	7.51111	14.6206	1.03175	1.22222	0.555556	4.31349
	K00919	09109 Metabolism of terpenoids and polyketides	00900 Terpenoid backbone biosynthesis	K00919 ispE; 4-diphosphocytidyl-2-C-methyl-D-erythritol kinase	Enzymes [BR:ko01000]	0.939683	7.51111	14.6206	1.03175	1.22222	0.555556	4.31349
	K00925	09101 Carbohydrate metabolism	00620 Pyruvate metabolism	K00925 ackA; acetate kinase	00640 Propanoate metabolism	0.939683	7.51111	14.6206	1.03175	1.22222	0.555556	4.31349
	K00927	09101 Carbohydrate metabolism	00010 Glycolysis / Gluconeogenesis	K00927 PGK, pgk; phosphoglycerate kinase	09102 Energy metabolism	0.939683	7.51111	14.6206	1.03175	1.22222	0.555556	4.31349
	K00928	09105 Amino acid metabolism	00260 Glycine, serine and threonine metabolism	K00928 lysC; aspartate kinase	00270 Cysteine and methionine metabolism	0.939683	7.51111	14.6206	1.03175	1.22222	0.555556	4.31349
	K00930	09105 Amino acid metabolism	00220 Arginine biosynthesis	K00930 argB; acetylglutamate kinase	Enzymes [BR:ko01000]	0.939683	7.51111	14.6206	1.03175	1.22222	0.555556	4.31349
	K00931	09105 Amino acid metabolism	00330 Arginine and proline metabolism	K00931 proB; glutamate 5-kinase	09110 Biosynthesis of other secondary metabolites	0.939683	7.51111	14.6206	1.03175	1.22222	0.555556	4.31349
	K00936	09181 Protein families: metabolism	01001 Protein kinases	K00936 pdtaS; two-component system, sensor histidine kinase PdtaS	09183 Protein families: signaling and cellular processes	0.939683	7.51111	14.6206	1.03175	1.22222	0.555556	4.31349
	K00940	09104 Nucleotide metabolism	00230 Purine metabolism	K00940 ndk, NME; nucleoside-diphosphate kinase	00240 Pyrimidine metabolism	0.939683	7.51111	14.6206	1.03175	1.22222	0.555556	4.31349
	K00946	09108 Metabolism of cofactors and vitamins	00730 Thiamine metabolism	K00946 thiL; thiamine-monophosphate kinase	Enzymes [BR:ko01000]	0.939683	7.51111	14.6206	1.03175	1.22222	0.555556	4.31349
	K00954	09108 Metabolism of cofactors and vitamins	00770 Pantothenate and CoA biosynthesis	K00954 E2.7.7.3A, coaD, kdtB; pantetheine-phosphate adenylyltransferase	Enzymes [BR:ko01000]	0.939683	7.51111	14.6206	1.03175	1.22222	0.555556	4.31349
	K00962	09123 Folding, sorting and degradation	03018 RNA degradation	K00962 pnp, PNPT1; polyribonucleotide nucleotidyltransferase	09180 Brite Hierarchies	0.939683	7.51111	14.6206	1.03175	1.22222	0.555556	4.31349
	K00969	09108 Metabolism of cofactors and vitamins	00760 Nicotinate and nicotinamide metabolism	K00969 nadD; nicotinate-nucleotide adenylyltransferase	Enzymes [BR:ko01000]	0.939683	7.51111	14.6206	1.03175	1.22222	0.555556	4.31349
	K00970	09123 Folding, sorting and degradation	03018 RNA degradation	K00970 pcnB; poly(A) polymerase	09180 Brite Hierarchies	0.939683	7.51111	14.6206	1.03175	1.22222	0.555556	4.31349
	K00989	09182 Protein families: genetic information processing	03016 Transfer RNA biogenesis	K00989 rph; ribonuclease PH	Enzymes [BR:ko01000]	0.939683	7.51111	14.6206	1.03175	1.22222	0.555556	4.31349
	K01056	09182 Protein families: genetic information processing	03012 Translation factors	K01056 PTH1, PTRH1, pth, spoVC; peptidyl-tRNA hydrolase, PTH1 family	Enzymes [BR:ko01000]	0.939683	7.51111	14.6206	1.03175	1.22222	0.555556	4.31349
	K01159	09124 Replication and repair	03440 Homologous recombination	K01159 ruvC; crossover junction endodeoxyribonuclease RuvC	09180 Brite Hierarchies	0.939683	7.51111	14.6206	1.03175	1.22222	0.555556	4.31349
	K01246	09124 Replication and repair	03410 Base excision repair	K01246 tag; DNA-3-methyladenine glycosylase I	09180 Brite Hierarchies	0.939683	7.51111	14.6206	1.03175	1.22222	0.555556	4.31349
	K01468	09105 Amino acid metabolism	00340 Histidine metabolism	K01468 hutI, AMDHD1; imidazolonepropionase	Enzymes [BR:ko01000]	0.939683	7.51111	14.6206	1.03175	1.22222	0.555556	4.31349
	K01496	09105 Amino acid metabolism	00340 Histidine metabolism	K01496 hisI; phosphoribosyl-AMP cyclohydrolase	Enzymes [BR:ko01000]	0.939683	7.51111	14.6206	1.03175	1.22222	0.555556	4.31349
	K01523	09105 Amino acid metabolism	00340 Histidine metabolism	K01523 hisE; phosphoribosyl-ATP pyrophosphohydrolase	Enzymes [BR:ko01000]	0.939683	7.51111	14.6206	1.03175	1.22222	0.555556	4.31349
	K01588	09104 Nucleotide metabolism	00230 Purine metabolism	K01588 purE; 5-(carboxyamino)imidazole ribonucleotide mutase	Enzymes [BR:ko01000]	0.939683	7.51111	14.6206	1.03175	1.22222	0.555556	4.31349
	K01589	09104 Nucleotide metabolism	00230 Purine metabolism	K01589 purK; 5-(carboxyamino)imidazole ribonucleotide synthase	Enzymes [BR:ko01000]	0.939683	7.51111	14.6206	1.03175	1.22222	0.555556	4.31349
	K01591	09104 Nucleotide metabolism	00240 Pyrimidine metabolism	K01591 pyrF; orotidine-5'-phosphate decarboxylase	Enzymes [BR:ko01000]	0.939683	7.51111	14.6206	1.03175	1.22222	0.555556	4.31349
	K01595	09101 Carbohydrate metabolism	00620 Pyruvate metabolism	K01595 ppc; phosphoenolpyruvate carboxylase	09102 Energy metabolism	0.939683	7.51111	14.6206	1.03175	1.22222	0.555556	4.31349
	K01599	09108 Metabolism of cofactors and vitamins	00860 Porphyrin metabolism	K01599 hemE, UROD; uroporphyrinogen decarboxylase	Enzymes [BR:ko01000]	0.939683	7.51111	14.6206	1.03175	1.22222	0.555556	4.31349
	K01619	09101 Carbohydrate metabolism	00030 Pentose phosphate pathway	K01619 deoC, DERA; deoxyribose-phosphate aldolase	Enzymes [BR:ko01000]	0.939683	7.51111	14.6206	1.03175	1.22222	0.555556	4.31349
	K01653	09101 Carbohydrate metabolism	00650 Butanoate metabolism	K01653 E2.2.1.6S, ilvH, ilvN; acetolactate synthase I/III small subunit	00660 C5-Branched dibasic acid metabolism	0.939683	7.51111	14.6206	1.03175	1.22222	0.555556	4.31349
	K01664	09108 Metabolism of cofactors and vitamins	00790 Folate biosynthesis	K01664 pabA; para-aminobenzoate synthetase component II	Enzymes [BR:ko01000]	0.939683	7.51111	14.6206	1.03175	1.22222	0.555556	4.31349
	K01693	09105 Amino acid metabolism	00340 Histidine metabolism	K01693 hisB; imidazoleglycerol-phosphate dehydratase	Enzymes [BR:ko01000]	0.939683	7.51111	14.6206	1.03175	1.22222	0.555556	4.31349
	K01696	09105 Amino acid metabolism	00260 Glycine, serine and threonine metabolism	K01696 trpB; tryptophan synthase beta chain	00400 Phenylalanine, tyrosine and tryptophan biosynthesis	0.939683	7.51111	14.6206	1.03175	1.22222	0.555556	4.31349
	K01698	09108 Metabolism of cofactors and vitamins	00860 Porphyrin metabolism	K01698 hemB, ALAD; porphobilinogen synthase	09180 Brite Hierarchies	0.939683	7.51111	14.6206	1.03175	1.22222	0.555556	4.31349
	K01703	09101 Carbohydrate metabolism	00660 C5-Branched dibasic acid metabolism	K01703 leuC, IPMI-L; 3-isopropylmalate/(R)-2-methylmalate dehydratase large subunit	09105 Amino acid metabolism	0.939683	7.51111	14.6206	1.03175	1.22222	0.555556	4.31349
	K01704	09101 Carbohydrate metabolism	00660 C5-Branched dibasic acid metabolism	K01704 leuD, IPMI-S; 3-isopropylmalate/(R)-2-methylmalate dehydratase small subunit	09105 Amino acid metabolism	0.939683	7.51111	14.6206	1.03175	1.22222	0.555556	4.31349
	K01712	09105 Amino acid metabolism	00340 Histidine metabolism	K01712 hutU, UROC1; urocanate hydratase	Enzymes [BR:ko01000]	0.939683	7.51111	14.6206	1.03175	1.22222	0.555556	4.31349
	K01735	09105 Amino acid metabolism	00400 Phenylalanine, tyrosine and tryptophan biosynthesis	K01735 aroB; 3-dehydroquinate synthase	Enzymes [BR:ko01000]	0.939683	7.51111	14.6206	1.03175	1.22222	0.555556	4.31349
	K01736	09105 Amino acid metabolism	00400 Phenylalanine, tyrosine and tryptophan biosynthesis	K01736 aroC; chorismate synthase	Enzymes [BR:ko01000]	0.939683	7.51111	14.6206	1.03175	1.22222	0.555556	4.31349
	K01772	09108 Metabolism of cofactors and vitamins	00860 Porphyrin metabolism	K01772 hemH, FECH; protoporphyrin/coproporphyrin ferrochelatase	Enzymes [BR:ko01000]	0.939683	7.51111	14.6206	1.03175	1.22222	0.555556	4.31349
	K01834	09101 Carbohydrate metabolism	00010 Glycolysis / Gluconeogenesis	K01834 PGAM, gpmA; 2,3-bisphosphoglycerate-dependent phosphoglycerate mutase	09102 Energy metabolism	0.939683	7.51111	14.6206	1.03175	1.22222	0.555556	4.31349
	K01866	09122 Translation	00970 Aminoacyl-tRNA biosynthesis	K01866 YARS, tyrS; tyrosyl-tRNA synthetase	09180 Brite Hierarchies	0.939683	7.51111	14.6206	1.03175	1.22222	0.555556	4.31349
	K01869	09122 Translation	00970 Aminoacyl-tRNA biosynthesis	K01869 LARS, leuS; leucyl-tRNA synthetase	09180 Brite Hierarchies	0.939683	7.51111	14.6206	1.03175	1.22222	0.555556	4.31349
	K01870	09122 Translation	00970 Aminoacyl-tRNA biosynthesis	K01870 IARS, ileS; isoleucyl-tRNA synthetase	09180 Brite Hierarchies	0.939683	7.51111	14.6206	1.03175	1.22222	0.555556	4.31349
	K01875	09122 Translation	00970 Aminoacyl-tRNA biosynthesis	K01875 SARS, serS; seryl-tRNA synthetase	09180 Brite Hierarchies	0.939683	7.51111	14.6206	1.03175	1.22222	0.555556	4.31349
	K01876	09122 Translation	00970 Aminoacyl-tRNA biosynthesis	K01876 DARS2, aspS; aspartyl-tRNA synthetase	09180 Brite Hierarchies	0.939683	7.51111	14.6206	1.03175	1.22222	0.555556	4.31349
	K01880	09122 Translation	00970 Aminoacyl-tRNA biosynthesis	K01880 GARS, glyS1; glycyl-tRNA synthetase	09180 Brite Hierarchies	0.939683	7.51111	14.6206	1.03175	1.22222	0.555556	4.31349
	K01883	09122 Translation	00970 Aminoacyl-tRNA biosynthesis	K01883 CARS, cysS; cysteinyl-tRNA synthetase	09180 Brite Hierarchies	0.939683	7.51111	14.6206	1.03175	1.22222	0.555556	4.31349
	K01889	09122 Translation	00970 Aminoacyl-tRNA biosynthesis	K01889 FARSA, pheS; phenylalanyl-tRNA synthetase alpha chain	09180 Brite Hierarchies	0.939683	7.51111	14.6206	1.03175	1.22222	0.555556	4.31349
	K01890	09122 Translation	00970 Aminoacyl-tRNA biosynthesis	K01890 FARSB, pheT; phenylalanyl-tRNA synthetase beta chain	09180 Brite Hierarchies	0.939683	7.51111	14.6206	1.03175	1.22222	0.555556	4.31349
	K01892	09122 Translation	00970 Aminoacyl-tRNA biosynthesis	K01892 HARS, hisS; histidyl-tRNA synthetase	09180 Brite Hierarchies	0.939683	7.51111	14.6206	1.03175	1.22222	0.555556	4.31349
	K01924	09107 Glycan biosynthesis and metabolism	00550 Peptidoglycan biosynthesis	K01924 murC; UDP-N-acetylmuramate--alanine ligase	09180 Brite Hierarchies	0.939683	7.51111	14.6206	1.03175	1.22222	0.555556	4.31349
	K01928	09105 Amino acid metabolism	00300 Lysine biosynthesis	K01928 murE; UDP-N-acetylmuramoyl-L-alanyl-D-glutamate--2,6-diaminopimelate ligase	09107 Glycan biosynthesis and metabolism	0.939683	7.51111	14.6206	1.03175	1.22222	0.555556	4.31349
	K01929	09105 Amino acid metabolism	00300 Lysine biosynthesis	K01929 murF; UDP-N-acetylmuramoyl-tripeptide--D-alanyl-D-alanine ligase	09107 Glycan biosynthesis and metabolism	0.939683	7.51111	14.6206	1.03175	1.22222	0.555556	4.31349
	K01933	09104 Nucleotide metabolism	00230 Purine metabolism	K01933 purM; phosphoribosylformylglycinamidine cyclo-ligase	Enzymes [BR:ko01000]	0.939683	7.51111	14.6206	1.03175	1.22222	0.555556	4.31349
	K01934	09108 Metabolism of cofactors and vitamins	00670 One carbon pool by folate	K01934 MTHFS; 5-formyltetrahydrofolate cyclo-ligase	Enzymes [BR:ko01000]	0.939683	7.51111	14.6206	1.03175	1.22222	0.555556	4.31349
	K01945	09104 Nucleotide metabolism	00230 Purine metabolism	K01945 purD; phosphoribosylamine---glycine ligase	Enzymes [BR:ko01000]	0.939683	7.51111	14.6206	1.03175	1.22222	0.555556	4.31349
	K01956	09104 Nucleotide metabolism	00240 Pyrimidine metabolism	K01956 carA, CPA1; carbamoyl-phosphate synthase small subunit	09105 Amino acid metabolism	0.939683	7.51111	14.6206	1.03175	1.22222	0.555556	4.31349
	K01966	09101 Carbohydrate metabolism	00630 Glyoxylate and dicarboxylate metabolism	K01966 PCCB, pccB; propionyl-CoA carboxylase beta chain	00640 Propanoate metabolism	0.939683	7.51111	14.6206	1.03175	1.22222	0.555556	4.31349
	K01972	09124 Replication and repair	03030 DNA replication	K01972 E6.5.1.2, ligA, ligB; DNA ligase (NAD+)	03410 Base excision repair	0.939683	7.51111	14.6206	1.03175	1.22222	0.555556	4.31349
	K02039	09193 Unclassified: signaling and cellular processes	99994 Others	K02039 phoU; phosphate transport system protein	NA	0.939683	7.51111	14.6206	1.03175	1.22222	0.555556	4.31349
	K02108	09102 Energy metabolism	00190 Oxidative phosphorylation	K02108 ATPF0A, atpB; F-type H+-transporting ATPase subunit a	00195 Photosynthesis	0.939683	7.51111	14.6206	1.03175	1.22222	0.555556	4.31349
	K02109	09102 Energy metabolism	00190 Oxidative phosphorylation	K02109 ATPF0B, atpF; F-type H+-transporting ATPase subunit b	00195 Photosynthesis	0.939683	7.51111	14.6206	1.03175	1.22222	0.555556	4.31349
	K02110	09102 Energy metabolism	00190 Oxidative phosphorylation	K02110 ATPF0C, atpE; F-type H+-transporting ATPase subunit c	00195 Photosynthesis	0.939683	7.51111	14.6206	1.03175	1.22222	0.555556	4.31349
	K02111	09102 Energy metabolism	00190 Oxidative phosphorylation	K02111 ATPF1A, atpA; F-type H+/Na+-transporting ATPase subunit alpha	00195 Photosynthesis	0.939683	7.51111	14.6206	1.03175	1.22222	0.555556	4.31349
	K02112	09102 Energy metabolism	00190 Oxidative phosphorylation	K02112 ATPF1B, atpD; F-type H+/Na+-transporting ATPase subunit beta	00195 Photosynthesis	0.939683	7.51111	14.6206	1.03175	1.22222	0.555556	4.31349
	K02113	09102 Energy metabolism	00190 Oxidative phosphorylation	K02113 ATPF1D, atpH; F-type H+-transporting ATPase subunit delta	00195 Photosynthesis	0.939683	7.51111	14.6206	1.03175	1.22222	0.555556	4.31349
	K02114	09102 Energy metabolism	00190 Oxidative phosphorylation	K02114 ATPF1E, atpC; F-type H+-transporting ATPase subunit epsilon	00195 Photosynthesis	0.939683	7.51111	14.6206	1.03175	1.22222	0.555556	4.31349
	K02115	09102 Energy metabolism	00190 Oxidative phosphorylation	K02115 ATPF1G, atpG; F-type H+-transporting ATPase subunit gamma	00195 Photosynthesis	0.939683	7.51111	14.6206	1.03175	1.22222	0.555556	4.31349
	K02221	09183 Protein families: signaling and cellular processes	02044 Secretion system	K02221 yggT; YggT family protein	Secretion system [BR:ko02044]	0.939683	7.51111	14.6206	1.03175	1.22222	0.555556	4.31349
	K02237	09183 Protein families: signaling and cellular processes	02044 Secretion system	K02237 comEA; competence protein ComEA	Secretion system [BR:ko02044]	0.939683	7.51111	14.6206	1.03175	1.22222	0.555556	4.31349
	K02238	09183 Protein families: signaling and cellular processes	02044 Secretion system	K02238 comEC; competence protein ComEC	Secretion system [BR:ko02044]	0.939683	7.51111	14.6206	1.03175	1.22222	0.555556	4.31349
	K02259	09102 Energy metabolism	00190 Oxidative phosphorylation	K02259 COX15, ctaA; heme a synthase	09108 Metabolism of cofactors and vitamins	0.939683	7.51111	14.6206	1.03175	1.22222	0.555556	4.31349
	K02275	09102 Energy metabolism	00190 Oxidative phosphorylation	K02275 coxB, ctaC; cytochrome c oxidase subunit II	Enzymes [BR:ko01000]	0.939683	7.51111	14.6206	1.03175	1.22222	0.555556	4.31349
	K02276	09102 Energy metabolism	00190 Oxidative phosphorylation	K02276 coxC, ctaE; cytochrome c oxidase subunit III	Enzymes [BR:ko01000]	0.939683	7.51111	14.6206	1.03175	1.22222	0.555556	4.31349
	K02313	09132 Signal transduction	02020 Two-component system	K02313 dnaA; chromosomal replication initiator protein	09140 Cellular Processes	0.939683	7.51111	14.6206	1.03175	1.22222	0.555556	4.31349
	K02314	09124 Replication and repair	03030 DNA replication	K02314 dnaB; replicative DNA helicase	09140 Cellular Processes	0.939683	7.51111	14.6206	1.03175	1.22222	0.555556	4.31349
	K02316	09124 Replication and repair	03030 DNA replication	K02316 dnaG; DNA primase	09180 Brite Hierarchies	0.939683	7.51111	14.6206	1.03175	1.22222	0.555556	4.31349
	K02338	09124 Replication and repair	03030 DNA replication	K02338 dnaN; DNA polymerase III subunit beta	03430 Mismatch repair	0.939683	7.51111	14.6206	1.03175	1.22222	0.555556	4.31349
	K02340	09124 Replication and repair	03030 DNA replication	K02340 holA; DNA polymerase III subunit delta	03430 Mismatch repair	0.939683	7.51111	14.6206	1.03175	1.22222	0.555556	4.31349
	K02341	09124 Replication and repair	03030 DNA replication	K02341 holB; DNA polymerase III subunit delta'	03430 Mismatch repair	0.939683	7.51111	14.6206	1.03175	1.22222	0.555556	4.31349
	K02343	09124 Replication and repair	03030 DNA replication	K02343 dnaX; DNA polymerase III subunit gamma/tau	03430 Mismatch repair	0.939683	7.51111	14.6206	1.03175	1.22222	0.555556	4.31349
	K02356	09182 Protein families: genetic information processing	03012 Translation factors	K02356 efp; elongation factor P	Translation factors [BR:ko03012]	0.939683	7.51111	14.6206	1.03175	1.22222	0.555556	4.31349
	K02357	09182 Protein families: genetic information processing	03012 Translation factors	K02357 tsf, TSFM; elongation factor Ts	03029 Mitochondrial biogenesis	0.939683	7.51111	14.6206	1.03175	1.22222	0.555556	4.31349
	K02434	09122 Translation	00970 Aminoacyl-tRNA biosynthesis	K02434 gatB, PET112; aspartyl-tRNA(Asn)/glutamyl-tRNA(Gln) amidotransferase subunit B	09180 Brite Hierarchies	0.939683	7.51111	14.6206	1.03175	1.22222	0.555556	4.31349
	K02435	09122 Translation	00970 Aminoacyl-tRNA biosynthesis	K02435 gatC, GATC; aspartyl-tRNA(Asn)/glutamyl-tRNA(Gln) amidotransferase subunit C	09180 Brite Hierarchies	0.939683	7.51111	14.6206	1.03175	1.22222	0.555556	4.31349
	K02446	09101 Carbohydrate metabolism	00010 Glycolysis / Gluconeogenesis	K02446 glpX; fructose-1,6-bisphosphatase II	00030 Pentose phosphate pathway	0.939683	7.51111	14.6206	1.03175	1.22222	0.555556	4.31349
	K02492	09108 Metabolism of cofactors and vitamins	00860 Porphyrin metabolism	K02492 hemA; glutamyl-tRNA reductase	Enzymes [BR:ko01000]	0.939683	7.51111	14.6206	1.03175	1.22222	0.555556	4.31349
	K02500	09105 Amino acid metabolism	00340 Histidine metabolism	K02500 hisF; imidazole glycerol-phosphate synthase subunit HisF	Enzymes [BR:ko01000]	0.939683	7.51111	14.6206	1.03175	1.22222	0.555556	4.31349
	K02501	09105 Amino acid metabolism	00340 Histidine metabolism	K02501 hisH; imidazole glycerol-phosphate synthase subunit HisH	Enzymes [BR:ko01000]	0.939683	7.51111	14.6206	1.03175	1.22222	0.555556	4.31349
	K02519	09182 Protein families: genetic information processing	03012 Translation factors	K02519 infB, MTIF2; translation initiation factor IF-2	03029 Mitochondrial biogenesis	0.939683	7.51111	14.6206	1.03175	1.22222	0.555556	4.31349
	K02520	09182 Protein families: genetic information processing	03012 Translation factors	K02520 infC, MTIF3; translation initiation factor IF-3	03029 Mitochondrial biogenesis	0.939683	7.51111	14.6206	1.03175	1.22222	0.555556	4.31349
	K02528	09182 Protein families: genetic information processing	03009 Ribosome biogenesis	K02528 ksgA; 16S rRNA (adenine1518-N6/adenine1519-N6)-dimethyltransferase	Enzymes [BR:ko01000]	0.939683	7.51111	14.6206	1.03175	1.22222	0.555556	4.31349
	K02566	09104 Nucleotide metabolism	00230 Purine metabolism	K02566 nagD; 5'-nucleotidase	00240 Pyrimidine metabolism	0.939683	7.51111	14.6206	1.03175	1.22222	0.555556	4.31349
	K02600	09182 Protein families: genetic information processing	03021 Transcription machinery	K02600 nusA; transcription termination/antitermination protein NusA	03009 Ribosome biogenesis	0.939683	7.51111	14.6206	1.03175	1.22222	0.555556	4.31349
	K02601	09182 Protein families: genetic information processing	03021 Transcription machinery	K02601 nusG; transcription termination/antitermination protein NusG	03009 Ribosome biogenesis	0.939683	7.51111	14.6206	1.03175	1.22222	0.555556	4.31349
	K02825	09104 Nucleotide metabolism	00240 Pyrimidine metabolism	K02825 pyrR; pyrimidine operon attenuation protein / uracil phosphoribosyltransferase	09180 Brite Hierarchies	0.939683	7.51111	14.6206	1.03175	1.22222	0.555556	4.31349
	K02834	09182 Protein families: genetic information processing	03009 Ribosome biogenesis	K02834 rbfA; ribosome-binding factor A	Ribosome biogenesis [BR:ko03009]	0.939683	7.51111	14.6206	1.03175	1.22222	0.555556	4.31349
	K02835	09182 Protein families: genetic information processing	03012 Translation factors	K02835 prfA, MTRF1, MRF1; peptide chain release factor 1	Translation factors [BR:ko03012]	0.939683	7.51111	14.6206	1.03175	1.22222	0.555556	4.31349
	K02836	09182 Protein families: genetic information processing	03012 Translation factors	K02836 prfB; peptide chain release factor 2	Translation factors [BR:ko03012]	0.939683	7.51111	14.6206	1.03175	1.22222	0.555556	4.31349
	K02838	09182 Protein families: genetic information processing	03012 Translation factors	K02838 frr, MRRF, RRF; ribosome recycling factor	Translation factors [BR:ko03012]	0.939683	7.51111	14.6206	1.03175	1.22222	0.555556	4.31349
	K02860	09182 Protein families: genetic information processing	03009 Ribosome biogenesis	K02860 rimM; 16S rRNA processing protein RimM	Ribosome biogenesis [BR:ko03009]	0.939683	7.51111	14.6206	1.03175	1.22222	0.555556	4.31349
	K02863	09122 Translation	03010 Ribosome	K02863 RP-L1, MRPL1, rplA; large subunit ribosomal protein L1	09180 Brite Hierarchies	0.939683	7.51111	14.6206	1.03175	1.22222	0.555556	4.31349
	K02864	09122 Translation	03010 Ribosome	K02864 RP-L10, MRPL10, rplJ; large subunit ribosomal protein L10	09180 Brite Hierarchies	0.939683	7.51111	14.6206	1.03175	1.22222	0.555556	4.31349
	K02867	09122 Translation	03010 Ribosome	K02867 RP-L11, MRPL11, rplK; large subunit ribosomal protein L11	09180 Brite Hierarchies	0.939683	7.51111	14.6206	1.03175	1.22222	0.555556	4.31349
	K02871	09122 Translation	03010 Ribosome	K02871 RP-L13, MRPL13, rplM; large subunit ribosomal protein L13	09180 Brite Hierarchies	0.939683	7.51111	14.6206	1.03175	1.22222	0.555556	4.31349
	K02874	09122 Translation	03010 Ribosome	K02874 RP-L14, MRPL14, rplN; large subunit ribosomal protein L14	09180 Brite Hierarchies	0.939683	7.51111	14.6206	1.03175	1.22222	0.555556	4.31349
	K02876	09122 Translation	03010 Ribosome	K02876 RP-L15, MRPL15, rplO; large subunit ribosomal protein L15	09180 Brite Hierarchies	0.939683	7.51111	14.6206	1.03175	1.22222	0.555556	4.31349
	K02878	09122 Translation	03010 Ribosome	K02878 RP-L16, MRPL16, rplP; large subunit ribosomal protein L16	09180 Brite Hierarchies	0.939683	7.51111	14.6206	1.03175	1.22222	0.555556	4.31349
	K02879	09122 Translation	03010 Ribosome	K02879 RP-L17, MRPL17, rplQ; large subunit ribosomal protein L17	09180 Brite Hierarchies	0.939683	7.51111	14.6206	1.03175	1.22222	0.555556	4.31349
	K02881	09122 Translation	03010 Ribosome	K02881 RP-L18, MRPL18, rplR; large subunit ribosomal protein L18	09180 Brite Hierarchies	0.939683	7.51111	14.6206	1.03175	1.22222	0.555556	4.31349
	K02884	09122 Translation	03010 Ribosome	K02884 RP-L19, MRPL19, rplS; large subunit ribosomal protein L19	09180 Brite Hierarchies	0.939683	7.51111	14.6206	1.03175	1.22222	0.555556	4.31349
	K02886	09122 Translation	03010 Ribosome	K02886 RP-L2, MRPL2, rplB; large subunit ribosomal protein L2	09180 Brite Hierarchies	0.939683	7.51111	14.6206	1.03175	1.22222	0.555556	4.31349
	K02887	09122 Translation	03010 Ribosome	K02887 RP-L20, MRPL20, rplT; large subunit ribosomal protein L20	09180 Brite Hierarchies	0.939683	7.51111	14.6206	1.03175	1.22222	0.555556	4.31349
	K02888	09122 Translation	03010 Ribosome	K02888 RP-L21, MRPL21, rplU; large subunit ribosomal protein L21	09180 Brite Hierarchies	0.939683	7.51111	14.6206	1.03175	1.22222	0.555556	4.31349
	K02890	09122 Translation	03010 Ribosome	K02890 RP-L22, MRPL22, rplV; large subunit ribosomal protein L22	09180 Brite Hierarchies	0.939683	7.51111	14.6206	1.03175	1.22222	0.555556	4.31349
	K02892	09122 Translation	03010 Ribosome	K02892 RP-L23, MRPL23, rplW; large subunit ribosomal protein L23	09180 Brite Hierarchies	0.939683	7.51111	14.6206	1.03175	1.22222	0.555556	4.31349
	K02895	09122 Translation	03010 Ribosome	K02895 RP-L24, MRPL24, rplX; large subunit ribosomal protein L24	09180 Brite Hierarchies	0.939683	7.51111	14.6206	1.03175	1.22222	0.555556	4.31349
	K02897	09122 Translation	03010 Ribosome	K02897 RP-L25, rplY; large subunit ribosomal protein L25	09180 Brite Hierarchies	0.939683	7.51111	14.6206	1.03175	1.22222	0.555556	4.31349
	K02899	09122 Translation	03010 Ribosome	K02899 RP-L27, MRPL27, rpmA; large subunit ribosomal protein L27	09180 Brite Hierarchies	0.939683	7.51111	14.6206	1.03175	1.22222	0.555556	4.31349
	K02904	09122 Translation	03010 Ribosome	K02904 RP-L29, rpmC; large subunit ribosomal protein L29	09180 Brite Hierarchies	0.939683	7.51111	14.6206	1.03175	1.22222	0.555556	4.31349
	K02906	09122 Translation	03010 Ribosome	K02906 RP-L3, MRPL3, rplC; large subunit ribosomal protein L3	09180 Brite Hierarchies	0.939683	7.51111	14.6206	1.03175	1.22222	0.555556	4.31349
	K02907	09122 Translation	03010 Ribosome	K02907 RP-L30, MRPL30, rpmD; large subunit ribosomal protein L30	09180 Brite Hierarchies	0.939683	7.51111	14.6206	1.03175	1.22222	0.555556	4.31349
	K02914	09122 Translation	03010 Ribosome	K02914 RP-L34, MRPL34, rpmH; large subunit ribosomal protein L34	09180 Brite Hierarchies	0.939683	7.51111	14.6206	1.03175	1.22222	0.555556	4.31349
	K02916	09122 Translation	03010 Ribosome	K02916 RP-L35, MRPL35, rpmI; large subunit ribosomal protein L35	09180 Brite Hierarchies	0.939683	7.51111	14.6206	1.03175	1.22222	0.555556	4.31349
	K02926	09122 Translation	03010 Ribosome	K02926 RP-L4, MRPL4, rplD; large subunit ribosomal protein L4	09180 Brite Hierarchies	0.939683	7.51111	14.6206	1.03175	1.22222	0.555556	4.31349
	K02931	09122 Translation	03010 Ribosome	K02931 RP-L5, MRPL5, rplE; large subunit ribosomal protein L5	09180 Brite Hierarchies	0.939683	7.51111	14.6206	1.03175	1.22222	0.555556	4.31349
	K02933	09122 Translation	03010 Ribosome	K02933 RP-L6, MRPL6, rplF; large subunit ribosomal protein L6	09180 Brite Hierarchies	0.939683	7.51111	14.6206	1.03175	1.22222	0.555556	4.31349
	K02939	09122 Translation	03010 Ribosome	K02939 RP-L9, MRPL9, rplI; large subunit ribosomal protein L9	09180 Brite Hierarchies	0.939683	7.51111	14.6206	1.03175	1.22222	0.555556	4.31349
	K02945	09122 Translation	03010 Ribosome	K02945 RP-S1, rpsA; small subunit ribosomal protein S1	09180 Brite Hierarchies	0.939683	7.51111	14.6206	1.03175	1.22222	0.555556	4.31349
	K02946	09122 Translation	03010 Ribosome	K02946 RP-S10, MRPS10, rpsJ; small subunit ribosomal protein S10	09180 Brite Hierarchies	0.939683	7.51111	14.6206	1.03175	1.22222	0.555556	4.31349
	K02948	09122 Translation	03010 Ribosome	K02948 RP-S11, MRPS11, rpsK; small subunit ribosomal protein S11	09180 Brite Hierarchies	0.939683	7.51111	14.6206	1.03175	1.22222	0.555556	4.31349
	K02950	09122 Translation	03010 Ribosome	K02950 RP-S12, MRPS12, rpsL; small subunit ribosomal protein S12	09180 Brite Hierarchies	0.939683	7.51111	14.6206	1.03175	1.22222	0.555556	4.31349
	K02952	09122 Translation	03010 Ribosome	K02952 RP-S13, rpsM; small subunit ribosomal protein S13	09180 Brite Hierarchies	0.939683	7.51111	14.6206	1.03175	1.22222	0.555556	4.31349
	K02956	09122 Translation	03010 Ribosome	K02956 RP-S15, MRPS15, rpsO; small subunit ribosomal protein S15	09180 Brite Hierarchies	0.939683	7.51111	14.6206	1.03175	1.22222	0.555556	4.31349
	K02959	09122 Translation	03010 Ribosome	K02959 RP-S16, MRPS16, rpsP; small subunit ribosomal protein S16	09180 Brite Hierarchies	0.939683	7.51111	14.6206	1.03175	1.22222	0.555556	4.31349
	K02961	09122 Translation	03010 Ribosome	K02961 RP-S17, MRPS17, rpsQ; small subunit ribosomal protein S17	09180 Brite Hierarchies	0.939683	7.51111	14.6206	1.03175	1.22222	0.555556	4.31349
	K02965	09122 Translation	03010 Ribosome	K02965 RP-S19, rpsS; small subunit ribosomal protein S19	09180 Brite Hierarchies	0.939683	7.51111	14.6206	1.03175	1.22222	0.555556	4.31349
	K02967	09122 Translation	03010 Ribosome	K02967 RP-S2, MRPS2, rpsB; small subunit ribosomal protein S2	09180 Brite Hierarchies	0.939683	7.51111	14.6206	1.03175	1.22222	0.555556	4.31349
	K02968	09122 Translation	03010 Ribosome	K02968 RP-S20, rpsT; small subunit ribosomal protein S20	09180 Brite Hierarchies	0.939683	7.51111	14.6206	1.03175	1.22222	0.555556	4.31349
	K02982	09122 Translation	03010 Ribosome	K02982 RP-S3, rpsC; small subunit ribosomal protein S3	09180 Brite Hierarchies	0.939683	7.51111	14.6206	1.03175	1.22222	0.555556	4.31349
	K02988	09122 Translation	03010 Ribosome	K02988 RP-S5, MRPS5, rpsE; small subunit ribosomal protein S5	09180 Brite Hierarchies	0.939683	7.51111	14.6206	1.03175	1.22222	0.555556	4.31349
	K02990	09122 Translation	03010 Ribosome	K02990 RP-S6, MRPS6, rpsF; small subunit ribosomal protein S6	09180 Brite Hierarchies	0.939683	7.51111	14.6206	1.03175	1.22222	0.555556	4.31349
	K02992	09122 Translation	03010 Ribosome	K02992 RP-S7, MRPS7, rpsG; small subunit ribosomal protein S7	09180 Brite Hierarchies	0.939683	7.51111	14.6206	1.03175	1.22222	0.555556	4.31349
	K02994	09122 Translation	03010 Ribosome	K02994 RP-S8, rpsH; small subunit ribosomal protein S8	09180 Brite Hierarchies	0.939683	7.51111	14.6206	1.03175	1.22222	0.555556	4.31349
	K02996	09122 Translation	03010 Ribosome	K02996 RP-S9, MRPS9, rpsI; small subunit ribosomal protein S9	09180 Brite Hierarchies	0.939683	7.51111	14.6206	1.03175	1.22222	0.555556	4.31349
	K03043	09121 Transcription	03020 RNA polymerase	K03043 rpoB; DNA-directed RNA polymerase subunit beta	09180 Brite Hierarchies	0.939683	7.51111	14.6206	1.03175	1.22222	0.555556	4.31349
	K03046	09121 Transcription	03020 RNA polymerase	K03046 rpoC; DNA-directed RNA polymerase subunit beta'	09180 Brite Hierarchies	0.939683	7.51111	14.6206	1.03175	1.22222	0.555556	4.31349
	K03060	09121 Transcription	03020 RNA polymerase	K03060 rpoZ; DNA-directed RNA polymerase subunit omega	09180 Brite Hierarchies	0.939683	7.51111	14.6206	1.03175	1.22222	0.555556	4.31349
	K03072	09123 Folding, sorting and degradation	03060 Protein export	K03072 secD; preprotein translocase subunit SecD	09130 Environmental Information Processing	0.939683	7.51111	14.6206	1.03175	1.22222	0.555556	4.31349
	K03073	09123 Folding, sorting and degradation	03060 Protein export	K03073 secE; preprotein translocase subunit SecE	09130 Environmental Information Processing	0.939683	7.51111	14.6206	1.03175	1.22222	0.555556	4.31349
	K03074	09123 Folding, sorting and degradation	03060 Protein export	K03074 secF; preprotein translocase subunit SecF	09130 Environmental Information Processing	0.939683	7.51111	14.6206	1.03175	1.22222	0.555556	4.31349
	K03075	09123 Folding, sorting and degradation	03060 Protein export	K03075 secG; preprotein translocase subunit SecG	09130 Environmental Information Processing	0.939683	7.51111	14.6206	1.03175	1.22222	0.555556	4.31349
	K03076	09123 Folding, sorting and degradation	03060 Protein export	K03076 secY; preprotein translocase subunit SecY	09130 Environmental Information Processing	0.939683	7.51111	14.6206	1.03175	1.22222	0.555556	4.31349
	K03106	09123 Folding, sorting and degradation	03060 Protein export	K03106 SRP54, ffh; signal recognition particle subunit SRP54	09130 Environmental Information Processing	0.939683	7.51111	14.6206	1.03175	1.22222	0.555556	4.31349
	K03110	09123 Folding, sorting and degradation	03060 Protein export	K03110 ftsY; fused signal recognition particle receptor	09130 Environmental Information Processing	0.939683	7.51111	14.6206	1.03175	1.22222	0.555556	4.31349
	K03117	09123 Folding, sorting and degradation	03060 Protein export	K03117 tatB; sec-independent protein translocase protein TatB	09130 Environmental Information Processing	0.939683	7.51111	14.6206	1.03175	1.22222	0.555556	4.31349
	K03118	09123 Folding, sorting and degradation	03060 Protein export	K03118 tatC; sec-independent protein translocase protein TatC	09130 Environmental Information Processing	0.939683	7.51111	14.6206	1.03175	1.22222	0.555556	4.31349
	K03177	09182 Protein families: genetic information processing	03016 Transfer RNA biogenesis	K03177 truB, PUS4, TRUB1; tRNA pseudouridine55 synthase	Enzymes [BR:ko01000]	0.939683	7.51111	14.6206	1.03175	1.22222	0.555556	4.31349
	K03210	09123 Folding, sorting and degradation	03060 Protein export	K03210 yajC; preprotein translocase subunit YajC	09130 Environmental Information Processing	0.939683	7.51111	14.6206	1.03175	1.22222	0.555556	4.31349
	K03218	09182 Protein families: genetic information processing	03009 Ribosome biogenesis	K03218 rlmB; 23S rRNA (guanosine2251-2'-O)-methyltransferase	Enzymes [BR:ko01000]	0.939683	7.51111	14.6206	1.03175	1.22222	0.555556	4.31349
	K03424	09191 Unclassified: metabolism	99980 Enzymes with EC numbers	K03424 tatD; TatD DNase family protein	Enzymes [BR:ko01000]	0.939683	7.51111	14.6206	1.03175	1.22222	0.555556	4.31349
	K03431	09101 Carbohydrate metabolism	00520 Amino sugar and nucleotide sugar metabolism	K03431 glmM; phosphoglucosamine mutase	Enzymes [BR:ko01000]	0.939683	7.51111	14.6206	1.03175	1.22222	0.555556	4.31349
	K03438	09182 Protein families: genetic information processing	03009 Ribosome biogenesis	K03438 mraW, rsmH; 16S rRNA (cytosine1402-N4)-methyltransferase	Enzymes [BR:ko01000]	0.939683	7.51111	14.6206	1.03175	1.22222	0.555556	4.31349
	K03470	09124 Replication and repair	03030 DNA replication	K03470 rnhB; ribonuclease HII	09180 Brite Hierarchies	0.939683	7.51111	14.6206	1.03175	1.22222	0.555556	4.31349
	K03500	09182 Protein families: genetic information processing	03009 Ribosome biogenesis	K03500 rsmB, sun; 16S rRNA (cytosine967-C5)-methyltransferase	Enzymes [BR:ko01000]	0.939683	7.51111	14.6206	1.03175	1.22222	0.555556	4.31349
	K03501	09182 Protein families: genetic information processing	03009 Ribosome biogenesis	K03501 gidB, rsmG; 16S rRNA (guanine527-N7)-methyltransferase	03036 Chromosome and associated proteins	0.939683	7.51111	14.6206	1.03175	1.22222	0.555556	4.31349
	K03517	09108 Metabolism of cofactors and vitamins	00760 Nicotinate and nicotinamide metabolism	K03517 nadA; quinolinate synthase	Enzymes [BR:ko01000]	0.939683	7.51111	14.6206	1.03175	1.22222	0.555556	4.31349
	K03524	09108 Metabolism of cofactors and vitamins	00780 Biotin metabolism	K03524 birA; BirA family transcriptional regulator, biotin operon repressor / biotin---[acetyl-CoA-carboxylase] ligase	09180 Brite Hierarchies	0.939683	7.51111	14.6206	1.03175	1.22222	0.555556	4.31349
	K03531	09143 Cell growth and death	04112 Cell cycle - Caulobacter	K03531 ftsZ; cell division protein FtsZ	09180 Brite Hierarchies	0.939683	7.51111	14.6206	1.03175	1.22222	0.555556	4.31349
	K03545	09192 Unclassified: genetic information processing	99975 Protein processing	K03545 tig; trigger factor	NA	0.939683	7.51111	14.6206	1.03175	1.22222	0.555556	4.31349
	K03546	09182 Protein families: genetic information processing	03400 DNA repair and recombination proteins	K03546 sbcC, rad50; DNA repair protein SbcC/Rad50	DNA repair and recombination proteins [BR:ko03400]	0.939683	7.51111	14.6206	1.03175	1.22222	0.555556	4.31349
	K03547	09182 Protein families: genetic information processing	03400 DNA repair and recombination proteins	K03547 sbcD, mre11; DNA repair protein SbcD/Mre11	DNA repair and recombination proteins [BR:ko03400]	0.939683	7.51111	14.6206	1.03175	1.22222	0.555556	4.31349
	K03550	09124 Replication and repair	03440 Homologous recombination	K03550 ruvA; holliday junction DNA helicase RuvA	09180 Brite Hierarchies	0.939683	7.51111	14.6206	1.03175	1.22222	0.555556	4.31349
	K03551	09124 Replication and repair	03440 Homologous recombination	K03551 ruvB; holliday junction DNA helicase RuvB	09180 Brite Hierarchies	0.939683	7.51111	14.6206	1.03175	1.22222	0.555556	4.31349
	K03553	09124 Replication and repair	03440 Homologous recombination	K03553 recA; recombination protein RecA	09180 Brite Hierarchies	0.939683	7.51111	14.6206	1.03175	1.22222	0.555556	4.31349
	K03565	09182 Protein families: genetic information processing	03400 DNA repair and recombination proteins	K03565 recX; regulatory protein	DNA repair and recombination proteins [BR:ko03400]	0.939683	7.51111	14.6206	1.03175	1.22222	0.555556	4.31349
	K03575	09124 Replication and repair	03410 Base excision repair	K03575 mutY; A/G-specific adenine glycosylase	09180 Brite Hierarchies	0.939683	7.51111	14.6206	1.03175	1.22222	0.555556	4.31349
	K03578	09191 Unclassified: metabolism	99980 Enzymes with EC numbers	K03578 hrpA; ATP-dependent helicase HrpA	Enzymes [BR:ko01000]	0.939683	7.51111	14.6206	1.03175	1.22222	0.555556	4.31349
	K03584	09124 Replication and repair	03440 Homologous recombination	K03584 recO; DNA repair protein RecO (recombination protein O)	09180 Brite Hierarchies	0.939683	7.51111	14.6206	1.03175	1.22222	0.555556	4.31349
	K03587	09107 Glycan biosynthesis and metabolism	00550 Peptidoglycan biosynthesis	K03587 ftsI; cell division protein FtsI (penicillin-binding protein 3)	09160 Human Diseases	0.939683	7.51111	14.6206	1.03175	1.22222	0.555556	4.31349
	K03588	09143 Cell growth and death	04112 Cell cycle - Caulobacter	K03588 ftsW, spoVE; cell division protein FtsW	09180 Brite Hierarchies	0.939683	7.51111	14.6206	1.03175	1.22222	0.555556	4.31349
	K03593	09182 Protein families: genetic information processing	03036 Chromosome and associated proteins	K03593 mrp, NUBPL; ATP-binding protein involved in chromosome partitioning	03029 Mitochondrial biogenesis	0.939683	7.51111	14.6206	1.03175	1.22222	0.555556	4.31349
	K03595	09182 Protein families: genetic information processing	03009 Ribosome biogenesis	K03595 era, ERAL1; GTPase	03029 Mitochondrial biogenesis	0.939683	7.51111	14.6206	1.03175	1.22222	0.555556	4.31349
	K03596	09171 Infectious disease: bacterial	05134 Legionellosis	K03596 lepA; GTP-binding protein LepA	NA	0.939683	7.51111	14.6206	1.03175	1.22222	0.555556	4.31349
	K03602	09124 Replication and repair	03430 Mismatch repair	K03602 xseB; exodeoxyribonuclease VII small subunit	09180 Brite Hierarchies	0.939683	7.51111	14.6206	1.03175	1.22222	0.555556	4.31349
	K03625	09182 Protein families: genetic information processing	03021 Transcription machinery	K03625 nusB; transcription antitermination protein NusB	03009 Ribosome biogenesis	0.939683	7.51111	14.6206	1.03175	1.22222	0.555556	4.31349
	K03628	09123 Folding, sorting and degradation	03018 RNA degradation	K03628 rho; transcription termination factor Rho	09180 Brite Hierarchies	0.939683	7.51111	14.6206	1.03175	1.22222	0.555556	4.31349
	K03629	09124 Replication and repair	03440 Homologous recombination	K03629 recF; DNA replication and repair protein RecF	09180 Brite Hierarchies	0.939683	7.51111	14.6206	1.03175	1.22222	0.555556	4.31349
	K03631	09182 Protein families: genetic information processing	03400 DNA repair and recombination proteins	K03631 recN; DNA repair protein RecN (Recombination protein N)	DNA repair and recombination proteins [BR:ko03400]	0.939683	7.51111	14.6206	1.03175	1.22222	0.555556	4.31349
	K03644	09108 Metabolism of cofactors and vitamins	00785 Lipoic acid metabolism	K03644 lipA, LIAS, LIP1, LIP5; lipoyl synthase	Enzymes [BR:ko01000]	0.939683	7.51111	14.6206	1.03175	1.22222	0.555556	4.31349
	K03665	09182 Protein families: genetic information processing	03009 Ribosome biogenesis	K03665 hflX; GTPase	Ribosome biogenesis [BR:ko03009]	0.939683	7.51111	14.6206	1.03175	1.22222	0.555556	4.31349
	K03684	09182 Protein families: genetic information processing	03016 Transfer RNA biogenesis	K03684 rnd; ribonuclease D	Enzymes [BR:ko01000]	0.939683	7.51111	14.6206	1.03175	1.22222	0.555556	4.31349
	K03685	09122 Translation	03008 Ribosome biogenesis in eukaryotes	K03685 rnc, DROSHA, RNT1; ribonuclease III	09160 Human Diseases	0.939683	7.51111	14.6206	1.03175	1.22222	0.555556	4.31349
	K03702	09124 Replication and repair	03420 Nucleotide excision repair	K03702 uvrB; excinuclease ABC subunit B	09180 Brite Hierarchies	0.939683	7.51111	14.6206	1.03175	1.22222	0.555556	4.31349
	K03703	09124 Replication and repair	03420 Nucleotide excision repair	K03703 uvrC; excinuclease ABC subunit C	09180 Brite Hierarchies	0.939683	7.51111	14.6206	1.03175	1.22222	0.555556	4.31349
	K03705	09182 Protein families: genetic information processing	03000 Transcription factors	K03705 hrcA; heat-inducible transcriptional repressor	Transcription factors [BR:ko03000]	0.939683	7.51111	14.6206	1.03175	1.22222	0.555556	4.31349
	K03723	09124 Replication and repair	03420 Nucleotide excision repair	K03723 mfd; transcription-repair coupling factor (superfamily II helicase)	09180 Brite Hierarchies	0.939683	7.51111	14.6206	1.03175	1.22222	0.555556	4.31349
	K03727	09182 Protein families: genetic information processing	03019 Messenger RNA biogenesis	K03727 helY; ATP-dependent RNA helicase HelY	Enzymes [BR:ko01000]	0.939683	7.51111	14.6206	1.03175	1.22222	0.555556	4.31349
	K03789	09182 Protein families: genetic information processing	03009 Ribosome biogenesis	K03789 rimI; [ribosomal protein S18]-alanine N-acetyltransferase	Enzymes [BR:ko01000]	0.939683	7.51111	14.6206	1.03175	1.22222	0.555556	4.31349
	K03801	09108 Metabolism of cofactors and vitamins	00785 Lipoic acid metabolism	K03801 lipB; lipoyl(octanoyl) transferase	Enzymes [BR:ko01000]	0.939683	7.51111	14.6206	1.03175	1.22222	0.555556	4.31349
	K03889	09102 Energy metabolism	00190 Oxidative phosphorylation	K03889 qcrC; ubiquinol-cytochrome c reductase cytochrome c subunit	NA	0.939683	7.51111	14.6206	1.03175	1.22222	0.555556	4.31349
	K03890	09102 Energy metabolism	00190 Oxidative phosphorylation	K03890 qcrA; ubiquinol-cytochrome c reductase iron-sulfur subunit	NA	0.939683	7.51111	14.6206	1.03175	1.22222	0.555556	4.31349
	K03977	09182 Protein families: genetic information processing	03009 Ribosome biogenesis	K03977 engA, der; GTPase	Ribosome biogenesis [BR:ko03009]	0.939683	7.51111	14.6206	1.03175	1.22222	0.555556	4.31349
	K03979	09182 Protein families: genetic information processing	03009 Ribosome biogenesis	K03979 obgE, cgtA, MTG2; GTPase	Enzymes [BR:ko01000]	0.939683	7.51111	14.6206	1.03175	1.22222	0.555556	4.31349
	K04042	09101 Carbohydrate metabolism	00520 Amino sugar and nucleotide sugar metabolism	K04042 glmU; bifunctional UDP-N-acetylglucosamine pyrophosphorylase / glucosamine-1-phosphate N-acetyltransferase	09107 Glycan biosynthesis and metabolism	0.939683	7.51111	14.6206	1.03175	1.22222	0.555556	4.31349
	K04075	09182 Protein families: genetic information processing	03016 Transfer RNA biogenesis	K04075 tilS, mesJ; tRNA(Ile)-lysidine synthase	Enzymes [BR:ko01000]	0.939683	7.51111	14.6206	1.03175	1.22222	0.555556	4.31349
	K04488	09191 Unclassified: metabolism	99982 Energy metabolism	K04488 iscU, nifU; nitrogen fixation protein NifU and related proteins	NA	0.939683	7.51111	14.6206	1.03175	1.22222	0.555556	4.31349
	K04517	09105 Amino acid metabolism	00400 Phenylalanine, tyrosine and tryptophan biosynthesis	K04517 tyrA2; prephenate dehydrogenase	09110 Biosynthesis of other secondary metabolites	0.939683	7.51111	14.6206	1.03175	1.22222	0.555556	4.31349
	K04518	09105 Amino acid metabolism	00400 Phenylalanine, tyrosine and tryptophan biosynthesis	K04518 pheA2; prephenate dehydratase	Enzymes [BR:ko01000]	0.939683	7.51111	14.6206	1.03175	1.22222	0.555556	4.31349
	K05602	09105 Amino acid metabolism	00340 Histidine metabolism	K05602 hisN; histidinol-phosphatase	Enzymes [BR:ko01000]	0.939683	7.51111	14.6206	1.03175	1.22222	0.555556	4.31349
	K05838	09182 Protein families: genetic information processing	03110 Chaperones and folding catalysts	K05838 ybbN; putative thioredoxin	Chaperones and folding catalysts [BR:ko03110]	0.939683	7.51111	14.6206	1.03175	1.22222	0.555556	4.31349
	K06117	09103 Lipid metabolism	00561 Glycerolipid metabolism	K06117 E3.1.3.21; glycerol-1-phosphatase	Enzymes [BR:ko01000]	0.939683	7.51111	14.6206	1.03175	1.22222	0.555556	4.31349
	K06168	09182 Protein families: genetic information processing	03016 Transfer RNA biogenesis	K06168 miaB; tRNA-2-methylthio-N6-dimethylallyladenosine synthase	Enzymes [BR:ko01000]	0.939683	7.51111	14.6206	1.03175	1.22222	0.555556	4.31349
	K06173	09182 Protein families: genetic information processing	03016 Transfer RNA biogenesis	K06173 truA, PUS1; tRNA pseudouridine38-40 synthase	Enzymes [BR:ko01000]	0.939683	7.51111	14.6206	1.03175	1.22222	0.555556	4.31349
	K06178	09182 Protein families: genetic information processing	03009 Ribosome biogenesis	K06178 rluB; 23S rRNA pseudouridine2605 synthase	Enzymes [BR:ko01000]	0.939683	7.51111	14.6206	1.03175	1.22222	0.555556	4.31349
	K06180	09182 Protein families: genetic information processing	03009 Ribosome biogenesis	K06180 rluD; 23S rRNA pseudouridine1911/1915/1917 synthase	Enzymes [BR:ko01000]	0.939683	7.51111	14.6206	1.03175	1.22222	0.555556	4.31349
	K06187	09124 Replication and repair	03440 Homologous recombination	K06187 recR; recombination protein RecR	09180 Brite Hierarchies	0.939683	7.51111	14.6206	1.03175	1.22222	0.555556	4.31349
	K06207	09193 Unclassified: signaling and cellular processes	99995 Signaling proteins	K06207 typA, bipA; GTP-binding protein	NA	0.939683	7.51111	14.6206	1.03175	1.22222	0.555556	4.31349
	K06215	09108 Metabolism of cofactors and vitamins	00750 Vitamin B6 metabolism	K06215 pdxS, pdx1; pyridoxal 5'-phosphate synthase pdxS subunit	Enzymes [BR:ko01000]	0.939683	7.51111	14.6206	1.03175	1.22222	0.555556	4.31349
	K06217	09193 Unclassified: signaling and cellular processes	99995 Signaling proteins	K06217 phoH, phoL; phosphate starvation-inducible protein PhoH and related proteins	NA	0.939683	7.51111	14.6206	1.03175	1.22222	0.555556	4.31349
	K06287	09104 Nucleotide metabolism	00240 Pyrimidine metabolism	K06287 yhdE; nucleoside triphosphate pyrophosphatase	Enzymes [BR:ko01000]	0.939683	7.51111	14.6206	1.03175	1.22222	0.555556	4.31349
	K06346	09193 Unclassified: signaling and cellular processes	99978 Cell growth	K06346 jag; spoIIIJ-associated protein	NA	0.939683	7.51111	14.6206	1.03175	1.22222	0.555556	4.31349
	K06442	09182 Protein families: genetic information processing	03009 Ribosome biogenesis	K06442 tlyA; 23S rRNA (cytidine1920-2'-O)/16S rRNA (cytidine1409-2'-O)-methyltransferase	Enzymes [BR:ko01000]	0.939683	7.51111	14.6206	1.03175	1.22222	0.555556	4.31349
	K06891	09192 Unclassified: genetic information processing	99975 Protein processing	K06891 clpS; ATP-dependent Clp protease adaptor protein ClpS	NA	0.939683	7.51111	14.6206	1.03175	1.22222	0.555556	4.31349
	K06925	09182 Protein families: genetic information processing	03016 Transfer RNA biogenesis	K06925 tsaE; tRNA threonylcarbamoyladenosine biosynthesis protein TsaE	Transfer RNA biogenesis [BR:ko03016]	0.939683	7.51111	14.6206	1.03175	1.22222	0.555556	4.31349
	K06941	09182 Protein families: genetic information processing	03009 Ribosome biogenesis	K06941 rlmN; 23S rRNA (adenine2503-C2)-methyltransferase	Enzymes [BR:ko01000]	0.939683	7.51111	14.6206	1.03175	1.22222	0.555556	4.31349
	K06942	09182 Protein families: genetic information processing	03009 Ribosome biogenesis	K06942 ychF; ribosome-binding ATPase	Ribosome biogenesis [BR:ko03009]	0.939683	7.51111	14.6206	1.03175	1.22222	0.555556	4.31349
	K06958	09182 Protein families: genetic information processing	03019 Messenger RNA biogenesis	K06958 rapZ; RNase adapter protein RapZ	Messenger RNA biogenesis [BR:ko03019]	0.939683	7.51111	14.6206	1.03175	1.22222	0.555556	4.31349
	K06960	09194 Poorly characterized	99997 Function unknown	K06960 K06960; uncharacterized protein	NA	0.939683	7.51111	14.6206	1.03175	1.22222	0.555556	4.31349
	K06980	09182 Protein families: genetic information processing	03016 Transfer RNA biogenesis	K06980 ygfZ; tRNA-modifying protein YgfZ	Transfer RNA biogenesis [BR:ko03016]	0.939683	7.51111	14.6206	1.03175	1.22222	0.555556	4.31349
	K07040	09182 Protein families: genetic information processing	03009 Ribosome biogenesis	K07040 yceD, ylbN; DUF177 domain-containing protein	Ribosome biogenesis [BR:ko03009]	0.939683	7.51111	14.6206	1.03175	1.22222	0.555556	4.31349
	K07042	09182 Protein families: genetic information processing	03009 Ribosome biogenesis	K07042 ybeY, yqfG; probable rRNA maturation factor	Ribosome biogenesis [BR:ko03009]	0.939683	7.51111	14.6206	1.03175	1.22222	0.555556	4.31349
	K07053	09191 Unclassified: metabolism	99980 Enzymes with EC numbers	K07053 E3.1.3.97; 3',5'-nucleoside bisphosphate phosphatase	Enzymes [BR:ko01000]	0.939683	7.51111	14.6206	1.03175	1.22222	0.555556	4.31349
	K07056	09182 Protein families: genetic information processing	03009 Ribosome biogenesis	K07056 rsmI; 16S rRNA (cytidine1402-2'-O)-methyltransferase	Enzymes [BR:ko01000]	0.939683	7.51111	14.6206	1.03175	1.22222	0.555556	4.31349
	K07082	09194 Poorly characterized	99996 General function prediction only	K07082 K07082; UPF0755 protein	NA	0.939683	7.51111	14.6206	1.03175	1.22222	0.555556	4.31349
	K07304	09191 Unclassified: metabolism	99980 Enzymes with EC numbers	K07304 msrA; peptide-methionine (S)-S-oxide reductase	Enzymes [BR:ko01000]	0.939683	7.51111	14.6206	1.03175	1.22222	0.555556	4.31349
	K07335	09131 Membrane transport	02010 ABC transporters	K07335 bmpA, bmpB, tmpC; basic membrane protein A and related proteins	09180 Brite Hierarchies	0.939683	7.51111	14.6206	1.03175	1.22222	0.555556	4.31349
	K07442	09182 Protein families: genetic information processing	03016 Transfer RNA biogenesis	K07442 TRM61, GCD14; tRNA (adenine57-N1/adenine58-N1)-methyltransferase catalytic subunit	Enzymes [BR:ko01000]	0.939683	7.51111	14.6206	1.03175	1.22222	0.555556	4.31349
	K07447	09182 Protein families: genetic information processing	03009 Ribosome biogenesis	K07447 ruvX; putative pre-16S rRNA nuclease	Enzymes [BR:ko01000]	0.939683	7.51111	14.6206	1.03175	1.22222	0.555556	4.31349
	K07460	09192 Unclassified: genetic information processing	99976 Replication and repair	K07460 yraN; putative endonuclease	NA	0.939683	7.51111	14.6206	1.03175	1.22222	0.555556	4.31349
	K07478	09192 Unclassified: genetic information processing	99976 Replication and repair	K07478 ycaJ; putative ATPase	NA	0.939683	7.51111	14.6206	1.03175	1.22222	0.555556	4.31349
	K07503	09191 Unclassified: metabolism	99980 Enzymes with EC numbers	K07503 nucS; endonuclease	Enzymes [BR:ko01000]	0.939683	7.51111	14.6206	1.03175	1.22222	0.555556	4.31349
	K07738	09182 Protein families: genetic information processing	03000 Transcription factors	K07738 nrdR; transcriptional repressor NrdR	Transcription factors [BR:ko03000]	0.939683	7.51111	14.6206	1.03175	1.22222	0.555556	4.31349
	K07768	09132 Signal transduction	02020 Two-component system	K07768 senX3; two-component system, OmpR family, sensor histidine kinase SenX3	09180 Brite Hierarchies	0.939683	7.51111	14.6206	1.03175	1.22222	0.555556	4.31349
	K08300	09123 Folding, sorting and degradation	03018 RNA degradation	K08300 rne; ribonuclease E	09180 Brite Hierarchies	0.939683	7.51111	14.6206	1.03175	1.22222	0.555556	4.31349
	K08681	09108 Metabolism of cofactors and vitamins	00750 Vitamin B6 metabolism	K08681 pdxT, pdx2; pyridoxal 5'-phosphate synthase pdxT subunit	Enzymes [BR:ko01000]	0.939683	7.51111	14.6206	1.03175	1.22222	0.555556	4.31349
	K08981	09194 Poorly characterized	99996 General function prediction only	K08981 K08981; putative membrane protein	NA	0.939683	7.51111	14.6206	1.03175	1.22222	0.555556	4.31349
	K09009	09194 Poorly characterized	99997 Function unknown	K09009 K09009; uncharacterized protein	NA	0.939683	7.51111	14.6206	1.03175	1.22222	0.555556	4.31349
	K09013	09183 Protein families: signaling and cellular processes	02000 Transporters	K09013 sufC; Fe-S cluster assembly ATP-binding protein	Transporters [BR:ko02000]	0.939683	7.51111	14.6206	1.03175	1.22222	0.555556	4.31349
	K09014	09194 Poorly characterized	99996 General function prediction only	K09014 sufB; Fe-S cluster assembly protein SufB	NA	0.939683	7.51111	14.6206	1.03175	1.22222	0.555556	4.31349
	K09015	09194 Poorly characterized	99996 General function prediction only	K09015 sufD; Fe-S cluster assembly protein SufD	NA	0.939683	7.51111	14.6206	1.03175	1.22222	0.555556	4.31349
	K09118	09194 Poorly characterized	99997 Function unknown	K09118 K09118; uncharacterized protein	NA	0.939683	7.51111	14.6206	1.03175	1.22222	0.555556	4.31349
	K09167	09194 Poorly characterized	99997 Function unknown	K09167 K09167; uncharacterized protein	NA	0.939683	7.51111	14.6206	1.03175	1.22222	0.555556	4.31349
	K09710	09182 Protein families: genetic information processing	03009 Ribosome biogenesis	K09710 ybeB; ribosome-associated protein	Ribosome biogenesis [BR:ko03009]	0.939683	7.51111	14.6206	1.03175	1.22222	0.555556	4.31349
	K09761	09182 Protein families: genetic information processing	03009 Ribosome biogenesis	K09761 rsmE; 16S rRNA (uracil1498-N3)-methyltransferase	Enzymes [BR:ko01000]	0.939683	7.51111	14.6206	1.03175	1.22222	0.555556	4.31349
	K09762	09182 Protein families: genetic information processing	03036 Chromosome and associated proteins	K09762 whiA; cell division protein WhiA	Chromosome and associated proteins [BR:ko03036]	0.939683	7.51111	14.6206	1.03175	1.22222	0.555556	4.31349
	K09767	09193 Unclassified: signaling and cellular processes	99995 Signaling proteins	K09767 yajQ; cyclic-di-GMP-binding protein	NA	0.939683	7.51111	14.6206	1.03175	1.22222	0.555556	4.31349
	K09811	09131 Membrane transport	02010 ABC transporters	K09811 ftsX; cell division transport system permease protein	09180 Brite Hierarchies	0.939683	7.51111	14.6206	1.03175	1.22222	0.555556	4.31349
	K09812	09131 Membrane transport	02010 ABC transporters	K09812 ftsE; cell division transport system ATP-binding protein	09180 Brite Hierarchies	0.939683	7.51111	14.6206	1.03175	1.22222	0.555556	4.31349
	K09861	09194 Poorly characterized	99997 Function unknown	K09861 K09861; uncharacterized protein	NA	0.939683	7.51111	14.6206	1.03175	1.22222	0.555556	4.31349
	K09903	09104 Nucleotide metabolism	00240 Pyrimidine metabolism	K09903 pyrH; uridylate kinase	Enzymes [BR:ko01000]	0.939683	7.51111	14.6206	1.03175	1.22222	0.555556	4.31349
	K09927	09194 Poorly characterized	99997 Function unknown	K09927 K09927; uncharacterized protein	NA	0.939683	7.51111	14.6206	1.03175	1.22222	0.555556	4.31349
	K10233	09131 Membrane transport	02010 ABC transporters	K10233 aglF, ggtC; alpha-glucoside transport system permease protein	09180 Brite Hierarchies	0.939683	7.51111	14.6206	1.03175	1.22222	0.555556	4.31349
	K10234	09131 Membrane transport	02010 ABC transporters	K10234 aglG, ggtD; alpha-glucoside transport system permease protein	09180 Brite Hierarchies	0.939683	7.51111	14.6206	1.03175	1.22222	0.555556	4.31349
	K10843	09121 Transcription	03022 Basal transcription factors	K10843 ERCC3, XPB; DNA excision repair protein ERCC-3	09124 Replication and repair	0.939683	7.51111	14.6206	1.03175	1.22222	0.555556	4.31349
	K11175	09104 Nucleotide metabolism	00230 Purine metabolism	K11175 purN; phosphoribosylglycinamide formyltransferase 1	09108 Metabolism of cofactors and vitamins	0.939683	7.51111	14.6206	1.03175	1.22222	0.555556	4.31349
	K11410	09105 Amino acid metabolism	00280 Valine, leucine and isoleucine degradation	K11410 acdH; short-chain 2-methylacyl-CoA dehydrogenase	Enzymes [BR:ko01000]	0.939683	7.51111	14.6206	1.03175	1.22222	0.555556	4.31349
	K11753	09108 Metabolism of cofactors and vitamins	00740 Riboflavin metabolism	K11753 ribF; riboflavin kinase / FMN adenylyltransferase	Enzymes [BR:ko01000]	0.939683	7.51111	14.6206	1.03175	1.22222	0.555556	4.31349
	K11754	09108 Metabolism of cofactors and vitamins	00790 Folate biosynthesis	K11754 folC; dihydrofolate synthase / folylpolyglutamate synthase	Enzymes [BR:ko01000]	0.939683	7.51111	14.6206	1.03175	1.22222	0.555556	4.31349
	K11991	09182 Protein families: genetic information processing	03016 Transfer RNA biogenesis	K11991 tadA; tRNA(adenine34) deaminase	Enzymes [BR:ko01000]	0.939683	7.51111	14.6206	1.03175	1.22222	0.555556	4.31349
	K12503	09109 Metabolism of terpenoids and polyketides	00900 Terpenoid backbone biosynthesis	K12503 E2.5.1.68; short-chain Z-isoprenyl diphosphate synthase	09180 Brite Hierarchies	0.939683	7.51111	14.6206	1.03175	1.22222	0.555556	4.31349
	K13038	09108 Metabolism of cofactors and vitamins	00770 Pantothenate and CoA biosynthesis	K13038 coaBC, dfp; phosphopantothenoylcysteine decarboxylase / phosphopantothenate---cysteine ligase	Enzymes [BR:ko01000]	0.939683	7.51111	14.6206	1.03175	1.22222	0.555556	4.31349
	K13788	09101 Carbohydrate metabolism	00620 Pyruvate metabolism	K13788 pta; phosphate acetyltransferase	00640 Propanoate metabolism	0.939683	7.51111	14.6206	1.03175	1.22222	0.555556	4.31349
	K14162	09182 Protein families: genetic information processing	03400 DNA repair and recombination proteins	K14162 dnaE2; error-prone DNA polymerase	Enzymes [BR:ko01000]	0.939683	7.51111	14.6206	1.03175	1.22222	0.555556	4.31349
	K14226	09122 Translation	00970 Aminoacyl-tRNA biosynthesis	K14226 tRNA-His; tRNA His	09180 Brite Hierarchies	0.939683	7.51111	14.6206	1.03175	1.22222	0.555556	4.31349
	K14227	09122 Translation	00970 Aminoacyl-tRNA biosynthesis	K14227 tRNA-Ile; tRNA Ile	09180 Brite Hierarchies	0.939683	7.51111	14.6206	1.03175	1.22222	0.555556	4.31349
	K14231	09122 Translation	00970 Aminoacyl-tRNA biosynthesis	K14231 tRNA-Phe; tRNA Phe	09180 Brite Hierarchies	0.939683	7.51111	14.6206	1.03175	1.22222	0.555556	4.31349
	K14236	09122 Translation	00970 Aminoacyl-tRNA biosynthesis	K14236 tRNA-Tyr; tRNA Tyr	09180 Brite Hierarchies	0.939683	7.51111	14.6206	1.03175	1.22222	0.555556	4.31349
	K14267	09105 Amino acid metabolism	00300 Lysine biosynthesis	K14267 dapC; N-succinyldiaminopimelate aminotransferase	09180 Brite Hierarchies	0.939683	7.51111	14.6206	1.03175	1.22222	0.555556	4.31349
	K15034	09182 Protein families: genetic information processing	03012 Translation factors	K15034 yaeJ; ribosome-associated protein	Translation factors [BR:ko03012]	0.939683	7.51111	14.6206	1.03175	1.22222	0.555556	4.31349
	K15738	09183 Protein families: signaling and cellular processes	02000 Transporters	K15738 uup; ABC transport system ATP-binding/permease protein	Transporters [BR:ko02000]	0.939683	7.51111	14.6206	1.03175	1.22222	0.555556	4.31349
	K15770	09131 Membrane transport	02010 ABC transporters	K15770 cycB, ganO, mdxE; arabinogalactan oligomer / maltooligosaccharide transport system substrate-binding protein	09180 Brite Hierarchies	0.939683	7.51111	14.6206	1.03175	1.22222	0.555556	4.31349
	K15771	09131 Membrane transport	02010 ABC transporters	K15771 ganP, mdxF; arabinogalactan oligomer / maltooligosaccharide transport system permease protein	09180 Brite Hierarchies	0.939683	7.51111	14.6206	1.03175	1.22222	0.555556	4.31349
	K15772	09131 Membrane transport	02010 ABC transporters	K15772 ganQ, mdxG; arabinogalactan oligomer / maltooligosaccharide transport system permease protein	09180 Brite Hierarchies	0.939683	7.51111	14.6206	1.03175	1.22222	0.555556	4.31349
	K19710	09104 Nucleotide metabolism	00230 Purine metabolism	K19710 E2.7.7.53; ATP adenylyltransferase	Enzymes [BR:ko01000]	0.939683	7.51111	14.6206	1.03175	1.22222	0.555556	4.31349
	K22010	09183 Protein families: signaling and cellular processes	02022 Two-component system	K22010 pdtaR; two-component system, response regulator PdtaR	Two-component system [BR:ko02022]	0.939683	7.51111	14.6206	1.03175	1.22222	0.555556	4.31349
	K22044	09183 Protein families: signaling and cellular processes	02000 Transporters	K22044 ybiO; moderate conductance mechanosensitive channel	Transporters [BR:ko02000]	0.939683	7.51111	14.6206	1.03175	1.22222	0.555556	4.31349
	K23264	09104 Nucleotide metabolism	00230 Purine metabolism	K23264 purS; phosphoribosylformylglycinamidine synthase subunit PurS	Enzymes [BR:ko01000]	0.939683	7.51111	14.6206	1.03175	1.22222	0.555556	4.31349
	K23265	09104 Nucleotide metabolism	00230 Purine metabolism	K23265 purQ; phosphoribosylformylglycinamidine synthase subunit PurQ / glutaminase	09105 Amino acid metabolism	0.939683	7.51111	14.6206	1.03175	1.22222	0.555556	4.31349
	K23269	09104 Nucleotide metabolism	00230 Purine metabolism	K23269 purL; phosphoribosylformylglycinamidine synthase subunit PurL	Enzymes [BR:ko01000]	0.939683	7.51111	14.6206	1.03175	1.22222	0.555556	4.31349
	K23535	09131 Membrane transport	02010 ABC transporters	K23535 nupB; general nucleoside transport system permease protein	09180 Brite Hierarchies	0.939683	7.51111	14.6206	1.03175	1.22222	0.555556	4.31349
	K23536	09131 Membrane transport	02010 ABC transporters	K23536 nupC; general nucleoside transport system permease protein	09180 Brite Hierarchies	0.939683	7.51111	14.6206	1.03175	1.22222	0.555556	4.31349
	K23537	09131 Membrane transport	02010 ABC transporters	K23537 nupA; general nucleoside transport system ATP-binding protein	09180 Brite Hierarchies	0.939683	7.51111	14.6206	1.03175	1.22222	0.555556	4.31349
	K23842	09191 Unclassified: metabolism	99980 Enzymes with EC numbers	K23842 lpdA; NAD(P)H dehydrogenase (quinone)	Enzymes [BR:ko01000]	0.939683	7.51111	14.6206	1.03175	1.22222	0.555556	4.31349
	K24017	09105 Amino acid metabolism	00340 Histidine metabolism	K24017 priA; phosphoribosyl isomerase A	00400 Phenylalanine, tyrosine and tryptophan biosynthesis	0.939683	7.51111	14.6206	1.03175	1.22222	0.555556	4.31349
	K19267	09108 Metabolism of cofactors and vitamins	00130 Ubiquinone and other terpenoid-quinone biosynthesis	K19267 qorB; NAD(P)H dehydrogenase (quinone)	Enzymes [BR:ko01000]	1.65714	8.13333	10.2968	2.06349	2.44444	1.11111	4.28439
	K07727	09182 Protein families: genetic information processing	03000 Transcription factors	K07727 K07727; putative transcriptional regulator	Transcription factors [BR:ko03000]	1.03492	7.84444	13.8746	1.1746	1.22222	0.555556	4.28439
	K02440	09183 Protein families: signaling and cellular processes	02000 Transporters	K02440 GLPF; glycerol uptake facilitator protein	Transporters [BR:ko02000]	1.25714	7.4	13.9857	1.1746	1.22222	0.555556	4.26587
	K01607	09111 Xenobiotics biodegradation and metabolism	00362 Benzoate degradation	K01607 pcaC; 4-carboxymuconolactone decarboxylase	Enzymes [BR:ko01000]	1.17778	9.84444	11.8667	0.888889	1.22222	0.555556	4.25926
	K00554	09182 Protein families: genetic information processing	03016 Transfer RNA biogenesis	K00554 trmD; tRNA (guanine37-N1)-methyltransferase	Enzymes [BR:ko01000]	0.71746	7.51111	14.5095	1.03175	1.22222	0.555556	4.25794
	K00942	09104 Nucleotide metabolism	00230 Purine metabolism	K00942 gmk, GUK1; guanylate kinase	Enzymes [BR:ko01000]	0.71746	7.51111	14.5095	1.03175	1.22222	0.555556	4.25794
	K00982	09191 Unclassified: metabolism	99980 Enzymes with EC numbers	K00982 glnE; [glutamine synthetase] adenylyltransferase / [glutamine synthetase]-adenylyl-L-tyrosine phosphorylase	Enzymes [BR:ko01000]	0.71746	7.51111	14.5095	1.03175	1.22222	0.555556	4.25794
	K03811	09183 Protein families: signaling and cellular processes	02000 Transporters	K03811 pnuC; nicotinamide mononucleotide transporter	Transporters [BR:ko02000]	0.71746	7.51111	14.5095	1.03175	1.22222	0.555556	4.25794
	K00164	09101 Carbohydrate metabolism	00020 Citrate cycle (TCA cycle)	K00164 OGDH, sucA; 2-oxoglutarate dehydrogenase E1 component	Enzymes [BR:ko01000]	0.873016	7.44444	14.4206	1.03175	1.22222	0.555556	4.25794
	K03579	09191 Unclassified: metabolism	99980 Enzymes with EC numbers	K03579 hrpB; ATP-dependent helicase HrpB	Enzymes [BR:ko01000]	0.873016	7.44444	14.4206	1.03175	1.22222	0.555556	4.25794
	K04066	09124 Replication and repair	03440 Homologous recombination	K04066 priA; primosomal protein N' (replication factor Y) (superfamily II helicase)	09180 Brite Hierarchies	0.873016	7.44444	14.4206	1.03175	1.22222	0.555556	4.25794
	K06153	09107 Glycan biosynthesis and metabolism	00550 Peptidoglycan biosynthesis	K06153 bacA; undecaprenyl-diphosphatase	00552 Teichoic acid biosynthesis	0.873016	7.44444	14.4206	1.03175	1.22222	0.555556	4.25794
	K21744	09182 Protein families: genetic information processing	03000 Transcription factors	K21744 tipA; MerR family transcriptional regulator, thiopeptide resistance regulator	Transcription factors [BR:ko03000]	0.873016	7.44444	14.4206	1.03175	1.22222	0.555556	4.25794
	K10232	09131 Membrane transport	02010 ABC transporters	K10232 aglE, ggtB; alpha-glucoside transport system substrate-binding protein	09180 Brite Hierarchies	1.1619	7.28889	14.2873	1.03175	1.22222	0.555556	4.25794
	K00330	09102 Energy metabolism	00190 Oxidative phosphorylation	K00330 nuoA; NADH-quinone oxidoreductase subunit A	Enzymes [BR:ko01000]	1.65714	8.13333	15.4635	0.285714	0	0	4.25661
	K19591	09182 Protein families: genetic information processing	03000 Transcription factors	K19591 cueR; MerR family transcriptional regulator, copper efflux regulator	09183 Protein families: signaling and cellular processes	1.22222	7.11111	14.5	0.888889	1.22222	0.555556	4.25
	K00874	09101 Carbohydrate metabolism	00030 Pentose phosphate pathway	K00874 kdgK; 2-dehydro-3-deoxygluconokinase	Enzymes [BR:ko01000]	1.33968	4.46667	16.8762	1.03175	1.22222	0.555556	4.24868
	K05520	09181 Protein families: metabolism	01002 Peptidases and inhibitors	K05520 pfpI; protease I	Enzymes [BR:ko01000]	0.812698	7.84444	13.7635	1.1746	1.22222	0.555556	4.22884
	K01214	09101 Carbohydrate metabolism	00500 Starch and sucrose metabolism	K01214 ISA, treX; isoamylase	Enzymes [BR:ko01000]	1.14603	8.28889	10.319	2.06349	2.44444	1.11111	4.22884
	K01835	09101 Carbohydrate metabolism	00010 Glycolysis / Gluconeogenesis	K01835 pgm; phosphoglucomutase	00030 Pentose phosphate pathway	0.650794	7.44444	14.3095	1.03175	1.22222	0.555556	4.20238
	K06902	09141 Transport and catabolism	04138 Autophagy - yeast	K06902 UMF1; MFS transporter, UMF1 family	09180 Brite Hierarchies	0.650794	7.44444	14.3095	1.03175	1.22222	0.555556	4.20238
	K16012	09131 Membrane transport	02010 ABC transporters	K16012 cydC; ATP-binding cassette, subfamily C, bacterial CydC	09180 Brite Hierarchies	0.650794	7.44444	14.3095	1.03175	1.22222	0.555556	4.20238
	K04096	09192 Unclassified: genetic information processing	99976 Replication and repair	K04096 smf; DNA processing protein	09193 Unclassified: signaling and cellular processes	0.939683	7.28889	14.1762	1.03175	1.22222	0.555556	4.20238
	K00362	09102 Energy metabolism	00910 Nitrogen metabolism	K00362 nirB; nitrite reductase (NADH) large subunit	Enzymes [BR:ko01000]	0.844444	7.17778	14.4778	0.888889	1.22222	0.555556	4.19444
	K04567	09122 Translation	00970 Aminoacyl-tRNA biosynthesis	K04567 KARS, lysS; lysyl-tRNA synthetase, class II	09180 Brite Hierarchies	1	7.11111	14.3889	0.888889	1.22222	0.555556	4.19444
	K06048	09106 Metabolism of other amino acids	00480 Glutathione metabolism	K06048 gshA, ybdK; glutamate---cysteine ligase / carboxylate-amine ligase	Enzymes [BR:ko01000]	0.4	4.06667	20.6444	0	0	0	4.18519
	K17329	09131 Membrane transport	02010 ABC transporters	K17329 dasA; N,N'-diacetylchitobiose transport system substrate-binding protein	09180 Brite Hierarchies	1.01905	5.06667	15.8508	1.31746	1.22222	0.555556	4.17196
	K07010	09181 Protein families: metabolism	01002 Peptidases and inhibitors	K07010 K07010; putative glutamine amidotransferase	Peptidases and inhibitors [BR:ko01002]	0.784127	7.57778	13.8206	1.03175	1.22222	0.555556	4.16534
	K07148	09194 Poorly characterized	99997 Function unknown	K07148 K07148; uncharacterized protein	NA	1.06667	10.2889	8.2	1.77778	2.44444	1.11111	4.14815
	K00997	09108 Metabolism of cofactors and vitamins	00770 Pantothenate and CoA biosynthesis	K00997 acpS; holo-[acyl-carrier protein] synthase	Enzymes [BR:ko01000]	1.1619	7.06667	13.8429	1.03175	1.22222	0.555556	4.14683
	K06201	09193 Unclassified: signaling and cellular processes	99994 Others	K06201 cutC; copper homeostasis protein	NA	1.1619	7.06667	13.8429	1.03175	1.22222	0.555556	4.14683
	K07077	09194 Poorly characterized	99997 Function unknown	K07077 K07077; uncharacterized protein	NA	1.1619	7.06667	13.8429	1.03175	1.22222	0.555556	4.14683
	K00138	09101 Carbohydrate metabolism	00010 Glycolysis / Gluconeogenesis	K00138 aldB; aldehyde dehydrogenase	00620 Pyruvate metabolism	0.777778	7.11111	14.2778	0.888889	1.22222	0.555556	4.13889
	K09959	09194 Poorly characterized	99997 Function unknown	K09959 K09959; uncharacterized protein	NA	0.777778	7.11111	14.2778	0.888889	1.22222	0.555556	4.13889
	K19265	09191 Unclassified: metabolism	99980 Enzymes with EC numbers	K19265 gpr; L-glyceraldehyde 3-phosphate reductase	Enzymes [BR:ko01000]	0.71746	3.95556	20.0095	0.142857	0	0	4.13757
	K06929	09194 Poorly characterized	99997 Function unknown	K06929 K06929; uncharacterized protein	NA	0.71746	7.51111	13.6206	1.03175	1.22222	0.555556	4.10979
	K07391	09192 Unclassified: genetic information processing	99975 Protein processing	K07391 comM; magnesium chelatase family protein	NA	0.71746	7.51111	13.6206	1.03175	1.22222	0.555556	4.10979
	K17330	09131 Membrane transport	02010 ABC transporters	K17330 dasB; N,N'-diacetylchitobiose transport system permease protein	09180 Brite Hierarchies	0.990476	4.8	15.9079	1.1746	1.22222	0.555556	4.10847
	K17331	09131 Membrane transport	02010 ABC transporters	K17331 dasC; N,N'-diacetylchitobiose transport system permease protein	09180 Brite Hierarchies	0.990476	4.8	15.9079	1.1746	1.22222	0.555556	4.10847
	K10441	09131 Membrane transport	02010 ABC transporters	K10441 rbsA; ribose transport system ATP-binding protein	09180 Brite Hierarchies	0.796825	1.73333	21.6841	0.428571	0	0	4.10714
	K10240	09131 Membrane transport	02010 ABC transporters	K10240 cebE; cellobiose transport system substrate-binding protein	09180 Brite Hierarchies	1.70159	5.4	17.2079	0.285714	0	0	4.09921
	K10241	09131 Membrane transport	02010 ABC transporters	K10241 cebF; cellobiose transport system permease protein	09180 Brite Hierarchies	1.70159	5.4	17.2079	0.285714	0	0	4.09921
	K10242	09131 Membrane transport	02010 ABC transporters	K10242 cebG; cellobiose transport system permease protein	09180 Brite Hierarchies	1.70159	5.4	17.2079	0.285714	0	0	4.09921
	K00847	09101 Carbohydrate metabolism	00051 Fructose and mannose metabolism	K00847 E2.7.1.4, scrK; fructokinase	00500 Starch and sucrose metabolism	0.939683	7.06667	13.7317	1.03175	1.22222	0.555556	4.09127
	K03523	09131 Membrane transport	02010 ABC transporters	K03523 bioY; biotin transport system substrate-specific component	09180 Brite Hierarchies	0.939683	7.06667	13.7317	1.03175	1.22222	0.555556	4.09127
	K00868	09108 Metabolism of cofactors and vitamins	00750 Vitamin B6 metabolism	K00868 pdxK, pdxY; pyridoxine kinase	Enzymes [BR:ko01000]	0.555556	7.11111	14.1667	0.888889	1.22222	0.555556	4.08333
	K00971	09101 Carbohydrate metabolism	00051 Fructose and mannose metabolism	K00971 manC, cpsB; mannose-1-phosphate guanylyltransferase	00520 Amino sugar and nucleotide sugar metabolism	0.555556	7.11111	14.1667	0.888889	1.22222	0.555556	4.08333
	K01978	09182 Protein families: genetic information processing	03016 Transfer RNA biogenesis	K01978 rnpB; M1 RNA	09184 RNA family	0.555556	7.11111	14.1667	0.888889	1.22222	0.555556	4.08333
	K02426	09194 Poorly characterized	99996 General function prediction only	K02426 sufE; cysteine desulfuration protein SufE	NA	0.555556	7.11111	14.1667	0.888889	1.22222	0.555556	4.08333
	K03925	09182 Protein families: genetic information processing	03000 Transcription factors	K03925 mraZ; transcriptional regulator MraZ	Transcription factors [BR:ko03000]	0.555556	7.11111	14.1667	0.888889	1.22222	0.555556	4.08333
	K05592	09123 Folding, sorting and degradation	03018 RNA degradation	K05592 deaD, cshA; ATP-dependent RNA helicase DeaD	09180 Brite Hierarchies	0.555556	7.11111	14.1667	0.888889	1.22222	0.555556	4.08333
	K07178	09122 Translation	03008 Ribosome biogenesis in eukaryotes	K07178 RIOK1; RIO kinase 1	09180 Brite Hierarchies	0.555556	7.11111	14.1667	0.888889	1.22222	0.555556	4.08333
	K14161	09182 Protein families: genetic information processing	03400 DNA repair and recombination proteins	K14161 imuB; protein ImuB	DNA repair and recombination proteins [BR:ko03400]	0.555556	7.11111	14.1667	0.888889	1.22222	0.555556	4.08333
	K15035	09184 RNA family	03100 Non-coding RNAs	K15035 ssrA, sipB; transfer-messenger RNA	Non-coding RNAs [BR:ko03100]	0.555556	7.11111	14.1667	0.888889	1.22222	0.555556	4.08333
	K23258	09182 Protein families: genetic information processing	03400 DNA repair and recombination proteins	K23258 mutT1; 8-oxo-(d)GTP phosphatase	Enzymes [BR:ko01000]	0.555556	7.11111	14.1667	0.888889	1.22222	0.555556	4.08333
	K03498	09183 Protein families: signaling and cellular processes	02000 Transporters	K03498 trkH, trkG, ktrB, ktrD; trk/ktr system potassium uptake protein	Transporters [BR:ko02000]	0.733333	7.62222	10.8111	1.77778	2.44444	1.11111	4.08333
	K03718	09182 Protein families: genetic information processing	03000 Transcription factors	K03718 asnC; Lrp/AsnC family transcriptional regulator, regulator for asnA, asnC and gidA	Transcription factors [BR:ko03000]	0.650794	3.88889	19.8095	0.142857	0	0	4.08201
	K21686	09182 Protein families: genetic information processing	03000 Transcription factors	K21686 prpR; XRE family transcriptional regulator, fatty acid utilization regulator	Transcription factors [BR:ko03000]	1.05079	3.95556	16.5651	1.03175	1.22222	0.555556	4.06349
	K01720	09101 Carbohydrate metabolism	00640 Propanoate metabolism	K01720 prpD; 2-methylcitrate dehydratase	Enzymes [BR:ko01000]	0.71746	7.06667	13.6206	1.03175	1.22222	0.555556	4.03571
	K04477	09194 Poorly characterized	99996 General function prediction only	K04477 ycdX; putative hydrolase	NA	0.428571	3.88889	19.6984	0.142857	0	0	4.02646
	K06919	09192 Unclassified: genetic information processing	99976 Replication and repair	K06919 K06919; putative DNA primase/helicase	NA	0.888889	7.11111	10.7222	1.77778	2.44444	1.11111	4.00926
	K00432	09106 Metabolism of other amino acids	00480 Glutathione metabolism	K00432 gpx, btuE, bsaA; glutathione peroxidase	09150 Organismal Systems	0.761905	7.88889	9.86508	1.92063	2.44444	1.11111	3.99868
	K07006	09194 Poorly characterized	99997 Function unknown	K07006 K07006; uncharacterized protein	NA	1.50159	7.97778	14.219	0.285714	0	0	3.99735
	K00040	09101 Carbohydrate metabolism	00040 Pentose and glucuronate interconversions	K00040 uxuB; fructuronate reductase	Enzymes [BR:ko01000]	0.955556	7.62222	10.0333	1.77778	2.44444	1.11111	3.99074
	K18290	09101 Carbohydrate metabolism	00660 C5-Branched dibasic acid metabolism	K18290 ich-Y; itaconyl-CoA hydratase	Enzymes [BR:ko01000]	0.666667	6.22222	16.9444	0	0	0	3.97222
	K05275	09108 Metabolism of cofactors and vitamins	00750 Vitamin B6 metabolism	K05275 E1.1.1.65; pyridoxine 4-dehydrogenase	Enzymes [BR:ko01000]	1.54603	8.8	10.4635	1.1746	1.22222	0.555556	3.96032
	K05813	09131 Membrane transport	02010 ABC transporters	K05813 ugpB; sn-glycerol 3-phosphate transport system substrate-binding protein	09180 Brite Hierarchies	0.844444	10.2889	7.2	1.77778	2.44444	1.11111	3.94444
	K00812	09105 Amino acid metabolism	00250 Alanine, aspartate and glutamate metabolism	K00812 aspB; aspartate aminotransferase	00270 Cysteine and methionine metabolism	0.939683	7.06667	12.8429	1.03175	1.22222	0.555556	3.94312
	K00331	09102 Energy metabolism	00190 Oxidative phosphorylation	K00331 nuoB; NADH-quinone oxidoreductase subunit B	Enzymes [BR:ko01000]	1.43492	7.91111	14.019	0.285714	0	0	3.9418
	K00333	09102 Energy metabolism	00190 Oxidative phosphorylation	K00333 nuoD; NADH-quinone oxidoreductase subunit D	Enzymes [BR:ko01000]	1.43492	7.91111	14.019	0.285714	0	0	3.9418
	K00338	09102 Energy metabolism	00190 Oxidative phosphorylation	K00338 nuoI; NADH-quinone oxidoreductase subunit I	Enzymes [BR:ko01000]	1.43492	7.91111	14.019	0.285714	0	0	3.9418
	K00768	09108 Metabolism of cofactors and vitamins	00860 Porphyrin metabolism	K00768 E2.4.2.21, cobU, cobT; nicotinate-nucleotide--dimethylbenzimidazole phosphoribosyltransferase	Enzymes [BR:ko01000]	1.43492	7.91111	14.019	0.285714	0	0	3.9418
	K17246	09131 Membrane transport	02010 ABC transporters	K17246 chiG; putative chitobiose transport system permease protein	09180 Brite Hierarchies	0.777778	6.66667	13.3889	0.888889	1.22222	0.555556	3.91667
	K09136	09182 Protein families: genetic information processing	03009 Ribosome biogenesis	K09136 ycaO; ribosomal protein S12 methylthiotransferase accessory factor	Ribosome biogenesis [BR:ko03009]	2.29206	7.68889	12.8603	0.571429	0	0	3.90212
	K00340	09102 Energy metabolism	00190 Oxidative phosphorylation	K00340 nuoK; NADH-quinone oxidoreductase subunit K	Enzymes [BR:ko01000]	1.36825	7.84444	13.819	0.285714	0	0	3.88624
	K07106	09101 Carbohydrate metabolism	00520 Amino sugar and nucleotide sugar metabolism	K07106 murQ; N-acetylmuramic acid 6-phosphate etherase	Enzymes [BR:ko01000]	0.606349	4.4	15.454	1.03175	1.22222	0.555556	3.87831
	K01533	09191 Unclassified: metabolism	99980 Enzymes with EC numbers	K01533 copB; P-type Cu2+ transporter	Enzymes [BR:ko01000]	0.222222	4.44444	15.8889	0.888889	1.22222	0.555556	3.87037
	K01788	09101 Carbohydrate metabolism	00520 Amino sugar and nucleotide sugar metabolism	K01788 nanE; N-acylglucosamine-6-phosphate 2-epimerase	Enzymes [BR:ko01000]	0.222222	4.44444	15.8889	0.888889	1.22222	0.555556	3.87037
	K00639	09105 Amino acid metabolism	00260 Glycine, serine and threonine metabolism	K00639 kbl, GCAT; glycine C-acetyltransferase	09180 Brite Hierarchies	0.555556	6.66667	13.2778	0.888889	1.22222	0.555556	3.86111
	K01243	09105 Amino acid metabolism	00270 Cysteine and methionine metabolism	K01243 mtnN, mtn, pfs; adenosylhomocysteine nucleosidase	Enzymes [BR:ko01000]	0.555556	6.66667	13.2778	0.888889	1.22222	0.555556	3.86111
	K17245	09131 Membrane transport	02010 ABC transporters	K17245 chiF; putative chitobiose transport system permease protein	09180 Brite Hierarchies	0.555556	6.66667	13.2778	0.888889	1.22222	0.555556	3.86111
	K00549	09105 Amino acid metabolism	00270 Cysteine and methionine metabolism	K00549 metE; 5-methyltetrahydropteroyltriglutamate--homocysteine methyltransferase	09106 Metabolism of other amino acids	0.828571	7.51111	9.17619	1.92063	2.44444	1.11111	3.83201
	K01425	09105 Amino acid metabolism	00250 Alanine, aspartate and glutamate metabolism	K01425 glsA, GLS; glutaminase	00220 Arginine biosynthesis	0.828571	7.51111	9.17619	1.92063	2.44444	1.11111	3.83201
	K14260	09105 Amino acid metabolism	00250 Alanine, aspartate and glutamate metabolism	K14260 alaA; alanine-synthesizing transaminase	00290 Valine, leucine and isoleucine biosynthesis	0.92381	4.28889	14.819	1.1746	1.22222	0.555556	3.83069
	K21401	09191 Unclassified: metabolism	99980 Enzymes with EC numbers	K21401 menJ; menaquinone-9 beta-reductase	Enzymes [BR:ko01000]	1.14603	7.84444	13.7079	0.285714	0	0	3.83069
	K03534	09191 Unclassified: metabolism	99980 Enzymes with EC numbers	K03534 rhaM; L-rhamnose mutarotase	Enzymes [BR:ko01000]	1.17778	7.17778	9.25556	1.77778	2.44444	1.11111	3.82407
	K03651	09104 Nucleotide metabolism	00230 Purine metabolism	K03651 cpdA; 3',5'-cyclic-AMP phosphodiesterase	09140 Cellular Processes	0.384127	4.4	15.3429	1.03175	1.22222	0.555556	3.82275
	K07793	09132 Signal transduction	02020 Two-component system	K07793 tctA; putative tricarboxylic transport membrane protein	09180 Brite Hierarchies	0.828571	4.17778	15.1206	1.03175	1.22222	0.555556	3.82275
	K01848	09101 Carbohydrate metabolism	00630 Glyoxylate and dicarboxylate metabolism	K01848 E5.4.99.2A, mcmA1; methylmalonyl-CoA mutase, N-terminal domain	00640 Propanoate metabolism	1.33968	7.57778	13.8762	0.142857	0	0	3.82275
	K00064	09101 Carbohydrate metabolism	00051 Fructose and mannose metabolism	K00064 E1.1.1.122; D-threo-aldose 1-dehydrogenase	00053 Ascorbate and aldarate metabolism	1.62222	3.62222	14.9778	0.888889	1.22222	0.555556	3.81481
	K00453	09105 Amino acid metabolism	00380 Tryptophan metabolism	K00453 TDO2, kynA; tryptophan 2,3-dioxygenase	Enzymes [BR:ko01000]	1.35238	5.06667	15.7952	0.428571	0	0	3.77381
	K21159	09109 Metabolism of terpenoids and polyketides	01059 Biosynthesis of enediyne antibiotics	K21159 sgcF, ncsF2, kedF; epoxide hydrolase	09180 Brite Hierarchies	1.27302	7.51111	13.6762	0.142857	0	0	3.7672
	K14671	09181 Protein families: metabolism	01008 Polyketide biosynthesis proteins	K14671 whiEVII; cyclase	Polyketide biosynthesis proteins [BR:ko01008]	0.888889	7.55556	14.1111	0	0	0	3.75926
	K07093	09194 Poorly characterized	99997 Function unknown	K07093 K07093; uncharacterized protein	NA	1.54603	8.35556	9.5746	1.1746	1.22222	0.555556	3.7381
	K06131	09103 Lipid metabolism	00564 Glycerophospholipid metabolism	K06131 clsA_B; cardiolipin synthase A/B	Enzymes [BR:ko01000]	0.539683	7.44444	8.86508	1.92063	2.44444	1.11111	3.7209
	K22479	09191 Unclassified: metabolism	99985 Amino acid metabolism	K22479 argA; N-acetyltransferase	NA	0.555556	6.66667	12.3889	0.888889	1.22222	0.555556	3.71296
	K00332	09102 Energy metabolism	00190 Oxidative phosphorylation	K00332 nuoC; NADH-quinone oxidoreductase subunit C	Enzymes [BR:ko01000]	1.05079	7.51111	13.5651	0.142857	0	0	3.71164
	K01151	09124 Replication and repair	03410 Base excision repair	K01151 nfo; deoxyribonuclease IV	09180 Brite Hierarchies	1.05079	7.51111	13.5651	0.142857	0	0	3.71164
	K01802	09191 Unclassified: metabolism	99980 Enzymes with EC numbers	K01802 E5.2.1.8; peptidylprolyl isomerase	Enzymes [BR:ko01000]	1.05079	7.51111	13.5651	0.142857	0	0	3.71164
	K07465	09192 Unclassified: genetic information processing	99976 Replication and repair	K07465 K07465; putative RecB family exonuclease	NA	1.05079	7.51111	13.5651	0.142857	0	0	3.71164
	K02053	09145 Cellular community - prokaryotes	02024 Quorum sensing	K02053 ABC.SP.P; putative spermidine/putrescine transport system permease protein	09180 Brite Hierarchies	0.688889	3.24444	18.2889	0	0	0	3.7037
	K02054	09145 Cellular community - prokaryotes	02024 Quorum sensing	K02054 ABC.SP.P1; putative spermidine/putrescine transport system permease protein	09180 Brite Hierarchies	0.688889	3.24444	18.2889	0	0	0	3.7037
	K02055	09145 Cellular community - prokaryotes	02024 Quorum sensing	K02055 ABC.SP.S; putative spermidine/putrescine transport system substrate-binding protein	09180 Brite Hierarchies	0.688889	3.24444	18.2889	0	0	0	3.7037
	K00130	09105 Amino acid metabolism	00260 Glycine, serine and threonine metabolism	K00130 betB, gbsA; betaine-aldehyde dehydrogenase	Enzymes [BR:ko01000]	1.95873	5.02222	14.5825	0.571429	0	0	3.68915
	K01060	09110 Biosynthesis of other secondary metabolites	00311 Penicillin and cephalosporin biosynthesis	K01060 cah; cephalosporin-C deacetylase	Enzymes [BR:ko01000]	1.5619	5.35556	12.2651	1.03175	1.22222	0.555556	3.66534
	K01854	09101 Carbohydrate metabolism	00052 Galactose metabolism	K01854 glf; UDP-galactopyranose mutase	00520 Amino sugar and nucleotide sugar metabolism	0.333333	6.66667	12.2778	0.888889	1.22222	0.555556	3.65741
	K16649	09107 Glycan biosynthesis and metabolism	00572 Arabinogalactan biosynthesis - Mycobacterium	K16649 glft1; rhamnopyranosyl-N-acetylglucosaminyl-diphospho-decaprenol beta-1,3/1,4-galactofuranosyltransferase	09180 Brite Hierarchies	0.333333	6.66667	12.2778	0.888889	1.22222	0.555556	3.65741
	K10804	09103 Lipid metabolism	01040 Biosynthesis of unsaturated fatty acids	K10804 tesA; acyl-CoA thioesterase I	09180 Brite Hierarchies	0.666667	7.11111	8.83333	1.77778	2.44444	1.11111	3.65741
	K16148	09101 Carbohydrate metabolism	00500 Starch and sucrose metabolism	K16148 glgM; alpha-maltose-1-phosphate synthase	09180 Brite Hierarchies	0.222222	4	15	0.888889	1.22222	0.555556	3.64815
	K20023	09101 Carbohydrate metabolism	00053 Ascorbate and aldarate metabolism	K20023 talrD-galrD; L-talarate/galactarate dehydratase	Enzymes [BR:ko01000]	0.955556	3.62222	14.6444	0.888889	1.22222	0.555556	3.64815
	K01923	09104 Nucleotide metabolism	00230 Purine metabolism	K01923 purC; phosphoribosylaminoimidazole-succinocarboxamide synthase	Enzymes [BR:ko01000]	1.38413	7.51111	10.1206	1.03175	1.22222	0.555556	3.63757
	K03799	09181 Protein families: metabolism	01002 Peptidases and inhibitors	K03799 htpX; heat shock protein HtpX	Enzymes [BR:ko01000]	1.2127	7.68889	12.5746	0.285714	0	0	3.62698
	K13993	09123 Folding, sorting and degradation	04141 Protein processing in endoplasmic reticulum	K13993 HSP20; HSP20 family protein	09180 Brite Hierarchies	0.968254	5.11111	15.3413	0.285714	0	0	3.61772
	K23775	09182 Protein families: genetic information processing	03000 Transcription factors	K23775 ohrR; MarR family transcriptional regulator, organic hydroperoxide resistance regulator	Transcription factors [BR:ko03000]	1.51111	4.51111	15.5889	0	0	0	3.60185
	K01239	09104 Nucleotide metabolism	00230 Purine metabolism	K01239 E3.2.2.1; purine nucleosidase	Enzymes [BR:ko01000]	0.444444	7.11111	8.72222	1.77778	2.44444	1.11111	3.60185
	K02042	09131 Membrane transport	02010 ABC transporters	K02042 phnE; phosphonate transport system permease protein	09180 Brite Hierarchies	0.444444	7.11111	8.72222	1.77778	2.44444	1.11111	3.60185
	K00528	09191 Unclassified: metabolism	99980 Enzymes with EC numbers	K00528 fpr; ferredoxin/flavodoxin---NADP+ reductase	Enzymes [BR:ko01000]	0.539683	3.88889	14.3651	1.03175	1.22222	0.555556	3.60053
	K07046	09101 Carbohydrate metabolism	00051 Fructose and mannose metabolism	K07046 K07046; L-fuconolactonase	Enzymes [BR:ko01000]	0.733333	3.62222	14.5333	0.888889	1.22222	0.555556	3.59259
	K03457	09193 Unclassified: signaling and cellular processes	99977 Transport	K03457 TC.NCS1; nucleobase:cation symporter-1, NCS1 family	NA	0.888889	3.55556	14.4444	0.888889	1.22222	0.555556	3.59259
	K01961	09101 Carbohydrate metabolism	00620 Pyruvate metabolism	K01961 accC; acetyl-CoA carboxylase, biotin carboxylase subunit	00640 Propanoate metabolism	1.11111	7.11111	13.3333	0	0	0	3.59259
	K03568	09181 Protein families: metabolism	01002 Peptidases and inhibitors	K03568 tldD; TldD protein	Peptidases and inhibitors [BR:ko01002]	1.17778	6.73333	13.5333	0	0	0	3.57407
	K01061	09111 Xenobiotics biodegradation and metabolism	00364 Fluorobenzoate degradation	K01061 E3.1.1.45; carboxymethylenebutenolidase	00361 Chlorocyclohexane and chlorobenzene degradation	1.38413	7.95556	9.23175	1.03175	1.22222	0.555556	3.56349
	K07301	09183 Protein families: signaling and cellular processes	02000 Transporters	K07301 yrbG; cation:H+ antiporter	Transporters [BR:ko02000]	1.01905	7.51111	12.4063	0.428571	0	0	3.56085
	K02564	09101 Carbohydrate metabolism	00520 Amino sugar and nucleotide sugar metabolism	K02564 nagB, GNPDA; glucosamine-6-phosphate deaminase	Enzymes [BR:ko01000]	0.31746	3.88889	14.254	1.03175	1.22222	0.555556	3.54497
	K03781	09101 Carbohydrate metabolism	00630 Glyoxylate and dicarboxylate metabolism	K03781 katE, CAT, catB, srpA; catalase	09105 Amino acid metabolism	1.27619	5.8	10.7254	1.60317	1.22222	0.555556	3.53042
	K10439	09131 Membrane transport	02010 ABC transporters	K10439 rbsB; ribose transport system substrate-binding protein	09140 Cellular Processes	1.46349	2.4	16.8508	0.428571	0	0	3.52381
	K07407	09101 Carbohydrate metabolism	00052 Galactose metabolism	K07407 E3.2.1.22B, galA, rafA; alpha-galactosidase	09103 Lipid metabolism	2.35556	8.13333	5.28889	1.77778	2.44444	1.11111	3.51852
	K09955	09194 Poorly characterized	99997 Function unknown	K09955 K09955; uncharacterized protein	NA	2.35556	8.13333	5.28889	1.77778	2.44444	1.11111	3.51852
	K12242	09181 Protein families: metabolism	01008 Polyketide biosynthesis proteins	K12242 pchC; pyochelin biosynthesis protein PchC	Polyketide biosynthesis proteins [BR:ko01008]	1.52381	7.33333	11.9524	0.285714	0	0	3.51587
	K01176	09101 Carbohydrate metabolism	00500 Starch and sucrose metabolism	K01176 AMY, amyA, malS; alpha-amylase	09150 Organismal Systems	0.828571	7.51111	12.5651	0.142857	0	0	3.50794
	K01657	09105 Amino acid metabolism	00400 Phenylalanine, tyrosine and tryptophan biosynthesis	K01657 trpE; anthranilate synthase component I	09110 Biosynthesis of other secondary metabolites	1.00635	8.02222	9.20952	1.03175	1.22222	0.555556	3.50794
	K07259	09107 Glycan biosynthesis and metabolism	00550 Peptidoglycan biosynthesis	K07259 dacB; serine-type D-Ala-D-Ala carboxypeptidase/endopeptidase (penicillin-binding protein 4)	09180 Brite Hierarchies	1.1619	7.95556	9.12063	1.03175	1.22222	0.555556	3.50794
	K16137	09182 Protein families: genetic information processing	03000 Transcription factors	K16137 nemR; TetR/AcrR family transcriptional regulator, transcriptional repressor for nem operon	Transcription factors [BR:ko03000]	2.2127	3.91111	14.519	0.285714	0	0	3.4881
	K09780	09194 Poorly characterized	99997 Function unknown	K09780 K09780; uncharacterized protein	NA	0.873016	8.33333	8.80952	1.03175	1.22222	0.555556	3.4709
	K10200	09131 Membrane transport	02010 ABC transporters	K10200 ngcE; N-acetylglucosamine transport system substrate-binding protein	09180 Brite Hierarchies	0.939683	7.95556	9.00952	1.03175	1.22222	0.555556	3.45238
	K10201	09131 Membrane transport	02010 ABC transporters	K10201 ngcF; N-acetylglucosamine transport system permease protein	09180 Brite Hierarchies	0.939683	7.95556	9.00952	1.03175	1.22222	0.555556	3.45238
	K10202	09131 Membrane transport	02010 ABC transporters	K10202 ngcG; N-acetylglucosamine transport system permease protein	09180 Brite Hierarchies	0.939683	7.95556	9.00952	1.03175	1.22222	0.555556	3.45238
	K15525	09191 Unclassified: metabolism	99980 Enzymes with EC numbers	K15525 mshB; N-acetyl-1-D-myo-inositol-2-amino-2-deoxy-alpha-D-glucopyranoside deacetylase	Enzymes [BR:ko01000]	0.939683	7.95556	9.00952	1.03175	1.22222	0.555556	3.45238
	K23980	09181 Protein families: metabolism	01002 Peptidases and inhibitors	K23980 tpdA; cysteinylglycine-S-conjugate dipeptidase	Enzymes [BR:ko01000]	1.1619	7.51111	9.12063	1.03175	1.22222	0.555556	3.43386
	K02549	09108 Metabolism of cofactors and vitamins	00130 Ubiquinone and other terpenoid-quinone biosynthesis	K02549 menC; o-succinylbenzoate synthase	Enzymes [BR:ko01000]	0.222222	3.55556	14.1111	0.888889	1.22222	0.555556	3.42593
	K05346	09182 Protein families: genetic information processing	03000 Transcription factors	K05346 deoR; deoxyribonucleoside regulator	Transcription factors [BR:ko03000]	0.222222	3.55556	14.1111	0.888889	1.22222	0.555556	3.42593
	K13821	09105 Amino acid metabolism	00250 Alanine, aspartate and glutamate metabolism	K13821 putA; RHH-type transcriptional regulator, proline utilization regulon repressor / proline dehydrogenase / delta 1-pyrroline-5-carboxylate dehydrogenase	00330 Arginine and proline metabolism	0.222222	3.55556	14.1111	0.888889	1.22222	0.555556	3.42593
	K19002	09103 Lipid metabolism	00561 Glycerolipid metabolism	K19002 mgs, bgsB; 1,2-diacylglycerol 3-alpha-glucosyltransferase	09107 Glycan biosynthesis and metabolism	0.222222	3.55556	14.1111	0.888889	1.22222	0.555556	3.42593
	K10440	09131 Membrane transport	02010 ABC transporters	K10440 rbsC; ribose transport system permease protein	09180 Brite Hierarchies	0.669841	2.73333	16.5492	0.571429	0	0	3.42063
	K03639	09108 Metabolism of cofactors and vitamins	00790 Folate biosynthesis	K03639 moaA, CNX2; GTP 3',8-cyclase	09120 Genetic Information Processing	1.10159	7.91111	8.46349	1.1746	1.22222	0.555556	3.40476
	K21481	09191 Unclassified: metabolism	99980 Enzymes with EC numbers	K21481 mhuD; heme oxygenase (mycobilin-producing)	Enzymes [BR:ko01000]	0.828571	7.28889	12.1206	0.142857	0	0	3.39683
	K07393	09191 Unclassified: metabolism	99980 Enzymes with EC numbers	K07393 ECM4, yqjG; glutathionyl-hydroquinone reductase	Enzymes [BR:ko01000]	0.71746	7.95556	8.89841	1.03175	1.22222	0.555556	3.39683
	K03090	09182 Protein families: genetic information processing	03021 Transcription machinery	K03090 sigB; RNA polymerase sigma-B factor	Transcription machinery [BR:ko03021]	2.47619	6.44444	10.7143	0.714286	0	0	3.39153
	K00370	09102 Energy metabolism	00910 Nitrogen metabolism	K00370 narG, narZ, nxrA; nitrate reductase / nitrite oxidoreductase, alpha subunit	09130 Environmental Information Processing	1.09524	7.44444	8.92063	1.03175	1.22222	0.555556	3.37831
	K00371	09102 Energy metabolism	00910 Nitrogen metabolism	K00371 narH, narY, nxrB; nitrate reductase / nitrite oxidoreductase, beta subunit	09130 Environmental Information Processing	1.09524	7.44444	8.92063	1.03175	1.22222	0.555556	3.37831
	K00373	09132 Signal transduction	02020 Two-component system	K00373 narJ, narW; nitrate reductase molybdenum cofactor assembly chaperone NarJ/NarW	NA	1.09524	7.44444	8.92063	1.03175	1.22222	0.555556	3.37831
	K00374	09102 Energy metabolism	00910 Nitrogen metabolism	K00374 narI, narV; nitrate reductase gamma subunit	09130 Environmental Information Processing	1.09524	7.44444	8.92063	1.03175	1.22222	0.555556	3.37831
	K01563	09111 Xenobiotics biodegradation and metabolism	00625 Chloroalkane and chloroalkene degradation	K01563 dhaA; haloalkane dehalogenase	00361 Chlorocyclohexane and chlorobenzene degradation	1.11111	6.66667	12.4444	0	0	0	3.37037
	K07068	09194 Poorly characterized	99997 Function unknown	K07068 K07068; uncharacterized protein	NA	2	6.22222	12	0	0	0	3.37037
	K17318	09131 Membrane transport	02010 ABC transporters	K17318 lplA; putative aldouronate transport system substrate-binding protein	09180 Brite Hierarchies	1.68889	8.13333	4.95556	1.77778	2.44444	1.11111	3.35185
	K17319	09131 Membrane transport	02010 ABC transporters	K17319 lplB; putative aldouronate transport system permease protein	09180 Brite Hierarchies	1.68889	8.13333	4.95556	1.77778	2.44444	1.11111	3.35185
	K17320	09131 Membrane transport	02010 ABC transporters	K17320 lplC; putative aldouronate transport system permease protein	09180 Brite Hierarchies	1.68889	8.13333	4.95556	1.77778	2.44444	1.11111	3.35185
	K01478	09105 Amino acid metabolism	00220 Arginine biosynthesis	K01478 arcA; arginine deiminase	Enzymes [BR:ko01000]	1.03492	7.84444	8.26349	1.1746	1.22222	0.555556	3.34921
	K03635	09108 Metabolism of cofactors and vitamins	00790 Folate biosynthesis	K03635 MOCS2B, moaE; molybdopterin synthase catalytic subunit	09120 Genetic Information Processing	1.03492	7.84444	8.26349	1.1746	1.22222	0.555556	3.34921
	K21147	09123 Folding, sorting and degradation	04122 Sulfur relay system	K21147 moeZR, moeBR; sulfur-carrier protein adenylyltransferase/sulfurtransferase	Enzymes [BR:ko01000]	1.03492	7.84444	8.26349	1.1746	1.22222	0.555556	3.34921
	K03433	09123 Folding, sorting and degradation	03050 Proteasome	K03433 psmB, prcB; proteasome beta subunit	09180 Brite Hierarchies	1.05079	7.06667	11.7873	0.142857	0	0	3.34127
	K17829	09101 Carbohydrate metabolism	00650 Butanoate metabolism	K17829 ccrA; crotonyl-CoA reductase	Enzymes [BR:ko01000]	1.05079	7.06667	11.7873	0.142857	0	0	3.34127
	K00156	09101 Carbohydrate metabolism	00620 Pyruvate metabolism	K00156 poxB; pyruvate dehydrogenase (quinone)	Enzymes [BR:ko01000]	1.11746	4.91111	11.154	1.03175	1.22222	0.555556	3.33201
	K02000	09131 Membrane transport	02010 ABC transporters	K02000 proV; glycine betaine/proline transport system ATP-binding protein	09180 Brite Hierarchies	1.4127	7.33333	8.28571	1.1746	1.22222	0.555556	3.33069
	K02006	09131 Membrane transport	02010 ABC transporters	K02006 cbiO; cobalt/nickel transport system ATP-binding protein	09180 Brite Hierarchies	0.888889	6.66667	12.3333	0	0	0	3.31481
	K02007	09131 Membrane transport	02010 ABC transporters	K02007 cbiM; cobalt/nickel transport system permease protein	09180 Brite Hierarchies	0.888889	6.66667	12.3333	0	0	0	3.31481
	K02008	09131 Membrane transport	02010 ABC transporters	K02008 cbiQ; cobalt/nickel transport system permease protein	09180 Brite Hierarchies	0.888889	6.66667	12.3333	0	0	0	3.31481
	K01950	09108 Metabolism of cofactors and vitamins	00760 Nicotinate and nicotinamide metabolism	K01950 E6.3.5.1, NADSYN1, QNS1, nadE; NAD+ synthase (glutamine-hydrolysing)	Enzymes [BR:ko01000]	1.1619	7.51111	8.23175	1.03175	1.22222	0.555556	3.28571
	K07695	09132 Signal transduction	02020 Two-component system	K07695 devR; two-component system, NarL family, response regulator DevR	09180 Brite Hierarchies	1.1619	7.51111	8.23175	1.03175	1.22222	0.555556	3.28571
	K00772	09105 Amino acid metabolism	00270 Cysteine and methionine metabolism	K00772 mtaP, MTAP; 5'-methylthioadenosine phosphorylase	Enzymes [BR:ko01000]	0.828571	7.06667	11.6762	0.142857	0	0	3.28571
	K00819	09105 Amino acid metabolism	00330 Arginine and proline metabolism	K00819 rocD, OAT; ornithine--oxo-acid transaminase	09180 Brite Hierarchies	1.10159	4.35556	13.9635	0.285714	0	0	3.28439
	K07001	09194 Poorly characterized	99996 General function prediction only	K07001 K07001; NTE family protein	NA	0.777778	7.55556	8.66667	0.888889	1.22222	0.555556	3.27778
	K00568	09108 Metabolism of cofactors and vitamins	00130 Ubiquinone and other terpenoid-quinone biosynthesis	K00568 ubiG; 2-polyprenyl-6-hydroxyphenyl methylase / 3-demethylubiquinone-9 3-methyltransferase	Enzymes [BR:ko01000]	0.777778	4.22222	14.6111	0	0	0	3.26852
	K00486	09105 Amino acid metabolism	00380 Tryptophan metabolism	K00486 KMO; kynurenine 3-monooxygenase	Enzymes [BR:ko01000]	0.666667	6.66667	12.2222	0	0	0	3.25926
	K01046	09103 Lipid metabolism	00561 Glycerolipid metabolism	K01046 lip, TGL2; triacylglycerol lipase	Enzymes [BR:ko01000]	0.666667	6.66667	12.2222	0	0	0	3.25926
	K02009	09131 Membrane transport	02010 ABC transporters	K02009 cbiN; cobalt/nickel transport protein	09180 Brite Hierarchies	0.666667	6.66667	12.2222	0	0	0	3.25926
	K15314	09109 Metabolism of terpenoids and polyketides	01059 Biosynthesis of enediyne antibiotics	K15314 sgcE, mdpE, ncsE, kedE, calE8, pksE; enediyne polyketide synthase	09180 Brite Hierarchies	0.666667	6.66667	12.2222	0	0	0	3.25926
	K15315	09109 Metabolism of terpenoids and polyketides	01059 Biosynthesis of enediyne antibiotics	K15315 sgcE10, mdpE10, ncsE10, kedE10, calE7, pksE10; enediyne core biosynthesis thioesterase	09180 Brite Hierarchies	0.666667	6.66667	12.2222	0	0	0	3.25926
	K21161	09109 Metabolism of terpenoids and polyketides	01059 Biosynthesis of enediyne antibiotics	K21161 sgcE3, ncsE3, kedE3; enediyne biosynthesis protein E3	09180 Brite Hierarchies	0.666667	6.66667	12.2222	0	0	0	3.25926
	K21162	09109 Metabolism of terpenoids and polyketides	01059 Biosynthesis of enediyne antibiotics	K21162 sgcE4, ncsE4, kedE4; enediyne biosynthesis protein E4	09180 Brite Hierarchies	0.666667	6.66667	12.2222	0	0	0	3.25926
	K21163	09109 Metabolism of terpenoids and polyketides	01059 Biosynthesis of enediyne antibiotics	K21163 sgcE5, ncsE5, kedE5; enediyne biosynthesis protein E5	09180 Brite Hierarchies	0.666667	6.66667	12.2222	0	0	0	3.25926
	K01697	09105 Amino acid metabolism	00260 Glycine, serine and threonine metabolism	K01697 CBS; cystathionine beta-synthase	00270 Cysteine and methionine metabolism	0.939683	3.95556	14.5095	0.142857	0	0	3.25794
	K09703	09194 Poorly characterized	99997 Function unknown	K09703 K09703; uncharacterized protein	NA	0	0	19.5	0	0	0	3.25
	K24163	09183 Protein families: signaling and cellular processes	02000 Transporters	K24163 nhaK; monovalent cation/hydrogen antiporter	Transporters [BR:ko02000]	0.701587	2.06667	16.3746	0.285714	0	0	3.2381
	K03436	09182 Protein families: genetic information processing	03000 Transcription factors	K03436 fruR2, fruR; DeoR family transcriptional regulator, fructose operon transcriptional repressor	Transcription factors [BR:ko03000]	1.65714	7.91111	4.24127	2.06349	2.44444	1.11111	3.2381
	K07140	09194 Poorly characterized	99997 Function unknown	K07140 K07140; uncharacterized protein	NA	0.761905	7	11.4762	0.142857	0	0	3.23016
	K00606	09108 Metabolism of cofactors and vitamins	00770 Pantothenate and CoA biosynthesis	K00606 panB; 3-methyl-2-oxobutanoate hydroxymethyltransferase	Enzymes [BR:ko01000]	0.939683	7.51111	8.12063	1.03175	1.22222	0.555556	3.23016
	K00990	09132 Signal transduction	02020 Two-component system	K00990 glnD; [protein-PII] uridylyltransferase	Enzymes [BR:ko01000]	0.939683	7.51111	8.12063	1.03175	1.22222	0.555556	3.23016
	K01621	09101 Carbohydrate metabolism	00030 Pentose phosphate pathway	K01621 xfp, xpk; xylulose-5-phosphate/fructose-6-phosphate phosphoketolase	09102 Energy metabolism	0.939683	7.51111	8.12063	1.03175	1.22222	0.555556	3.23016
	K01770	09109 Metabolism of terpenoids and polyketides	00900 Terpenoid backbone biosynthesis	K01770 ispF; 2-C-methyl-D-erythritol 2,4-cyclodiphosphate synthase	Enzymes [BR:ko01000]	0.939683	7.51111	8.12063	1.03175	1.22222	0.555556	3.23016
	K01805	09101 Carbohydrate metabolism	00040 Pentose and glucuronate interconversions	K01805 xylA; xylose isomerase	00051 Fructose and mannose metabolism	0.939683	7.51111	8.12063	1.03175	1.22222	0.555556	3.23016
	K01918	09106 Metabolism of other amino acids	00410 beta-Alanine metabolism	K01918 panC; pantoate--beta-alanine ligase	09108 Metabolism of cofactors and vitamins	0.939683	7.51111	8.12063	1.03175	1.22222	0.555556	3.23016
	K02018	09131 Membrane transport	02010 ABC transporters	K02018 modB; molybdate transport system permease protein	09180 Brite Hierarchies	0.939683	7.51111	8.12063	1.03175	1.22222	0.555556	3.23016
	K02020	09131 Membrane transport	02010 ABC transporters	K02020 modA; molybdate transport system substrate-binding protein	09180 Brite Hierarchies	0.939683	7.51111	8.12063	1.03175	1.22222	0.555556	3.23016
	K02302	09108 Metabolism of cofactors and vitamins	00860 Porphyrin metabolism	K02302 cysG; uroporphyrin-III C-methyltransferase / precorrin-2 dehydrogenase / sirohydrochlorin ferrochelatase	Enzymes [BR:ko01000]	0.939683	7.51111	8.12063	1.03175	1.22222	0.555556	3.23016
	K03147	09108 Metabolism of cofactors and vitamins	00730 Thiamine metabolism	K03147 thiC; phosphomethylpyrimidine synthase	Enzymes [BR:ko01000]	0.939683	7.51111	8.12063	1.03175	1.22222	0.555556	3.23016
	K03402	09182 Protein families: genetic information processing	03000 Transcription factors	K03402 argR, ahrC; transcriptional regulator of arginine metabolism	Transcription factors [BR:ko03000]	0.939683	7.51111	8.12063	1.03175	1.22222	0.555556	3.23016
	K03536	09182 Protein families: genetic information processing	03016 Transfer RNA biogenesis	K03536 rnpA; ribonuclease P protein component	Enzymes [BR:ko01000]	0.939683	7.51111	8.12063	1.03175	1.22222	0.555556	3.23016
	K03589	09143 Cell growth and death	04112 Cell cycle - Caulobacter	K03589 ftsQ; cell division protein FtsQ	09180 Brite Hierarchies	0.939683	7.51111	8.12063	1.03175	1.22222	0.555556	3.23016
	K03722	09182 Protein families: genetic information processing	03400 DNA repair and recombination proteins	K03722 dinG; ATP-dependent DNA helicase DinG	Enzymes [BR:ko01000]	0.939683	7.51111	8.12063	1.03175	1.22222	0.555556	3.23016
	K04751	09132 Signal transduction	02020 Two-component system	K04751 glnB; nitrogen regulatory protein P-II 1	NA	0.939683	7.51111	8.12063	1.03175	1.22222	0.555556	3.23016
	K04768	09191 Unclassified: metabolism	99981 Carbohydrate metabolism	K04768 acuC; acetoin utilization protein AcuC	NA	0.939683	7.51111	8.12063	1.03175	1.22222	0.555556	3.23016
	K06877	09194 Poorly characterized	99996 General function prediction only	K06877 K06877; DEAD/DEAH box helicase domain-containing protein	NA	0.939683	7.51111	8.12063	1.03175	1.22222	0.555556	3.23016
	K06880	09183 Protein families: signaling and cellular processes	01504 Antimicrobial resistance genes	K06880 ereA_B; erythromycin esterase	Enzymes [BR:ko01000]	0.939683	7.51111	8.12063	1.03175	1.22222	0.555556	3.23016
	K06976	09194 Poorly characterized	99997 Function unknown	K06976 K06976; uncharacterized protein	NA	0.939683	7.51111	8.12063	1.03175	1.22222	0.555556	3.23016
	K07113	09194 Poorly characterized	99996 General function prediction only	K07113 fxsA; UPF0716 protein FxsA	NA	0.939683	7.51111	8.12063	1.03175	1.22222	0.555556	3.23016
	K07220	09194 Poorly characterized	99997 Function unknown	K07220 K07220; uncharacterized protein	NA	0.939683	7.51111	8.12063	1.03175	1.22222	0.555556	3.23016
	K07560	09182 Protein families: genetic information processing	03016 Transfer RNA biogenesis	K07560 dtd, DTD; D-aminoacyl-tRNA deacylase	Enzymes [BR:ko01000]	0.939683	7.51111	8.12063	1.03175	1.22222	0.555556	3.23016
	K08256	09107 Glycan biosynthesis and metabolism	00571 Lipoarabinomannan (LAM) biosynthesis	K08256 pimA; phosphatidyl-myo-inositol alpha-mannosyltransferase	09180 Brite Hierarchies	0.939683	7.51111	8.12063	1.03175	1.22222	0.555556	3.23016
	K08296	09191 Unclassified: metabolism	99980 Enzymes with EC numbers	K08296 sixA; phosphohistidine phosphatase	Enzymes [BR:ko01000]	0.939683	7.51111	8.12063	1.03175	1.22222	0.555556	3.23016
	K09692	09131 Membrane transport	02010 ABC transporters	K09692 tagG; teichoic acid transport system permease protein	09180 Brite Hierarchies	0.939683	7.51111	8.12063	1.03175	1.22222	0.555556	3.23016
	K09693	09131 Membrane transport	02010 ABC transporters	K09693 tagH; teichoic acid transport system ATP-binding protein	09180 Brite Hierarchies	0.939683	7.51111	8.12063	1.03175	1.22222	0.555556	3.23016
	K09748	09182 Protein families: genetic information processing	03009 Ribosome biogenesis	K09748 rimP; ribosome maturation factor RimP	Ribosome biogenesis [BR:ko03009]	0.939683	7.51111	8.12063	1.03175	1.22222	0.555556	3.23016
	K09815	09131 Membrane transport	02010 ABC transporters	K09815 znuA; zinc transport system substrate-binding protein	09180 Brite Hierarchies	0.939683	7.51111	8.12063	1.03175	1.22222	0.555556	3.23016
	K09816	09131 Membrane transport	02010 ABC transporters	K09816 znuB; zinc transport system permease protein	09180 Brite Hierarchies	0.939683	7.51111	8.12063	1.03175	1.22222	0.555556	3.23016
	K09817	09131 Membrane transport	02010 ABC transporters	K09817 znuC; zinc transport system ATP-binding protein	09180 Brite Hierarchies	0.939683	7.51111	8.12063	1.03175	1.22222	0.555556	3.23016
	K10773	09124 Replication and repair	03410 Base excision repair	K10773 NTH; endonuclease III	09180 Brite Hierarchies	0.939683	7.51111	8.12063	1.03175	1.22222	0.555556	3.23016
	K13527	09123 Folding, sorting and degradation	03050 Proteasome	K13527 mpa; proteasome-associated ATPase	09180 Brite Hierarchies	0.939683	7.51111	8.12063	1.03175	1.22222	0.555556	3.23016
	K13570	09182 Protein families: genetic information processing	04121 Ubiquitin system	K13570 pup; prokaryotic ubiquitin-like protein Pup	Ubiquitin system [BR:ko04121]	0.939683	7.51111	8.12063	1.03175	1.22222	0.555556	3.23016
	K13571	09182 Protein families: genetic information processing	03051 Proteasome	K13571 pafA; proteasome accessory factor A	Enzymes [BR:ko01000]	0.939683	7.51111	8.12063	1.03175	1.22222	0.555556	3.23016
	K15526	09191 Unclassified: metabolism	99980 Enzymes with EC numbers	K15526 mshC; L-cysteine:1D-myo-inositol 2-amino-2-deoxy-alpha-D-glucopyranoside ligase	Enzymes [BR:ko01000]	0.939683	7.51111	8.12063	1.03175	1.22222	0.555556	3.23016
	K18455	09191 Unclassified: metabolism	99980 Enzymes with EC numbers	K18455 mca; mycothiol S-conjugate amidase	Enzymes [BR:ko01000]	0.939683	7.51111	8.12063	1.03175	1.22222	0.555556	3.23016
	K18958	09182 Protein families: genetic information processing	03000 Transcription factors	K18958 whiB7; WhiB family transcriptional regulator, redox-sensing transcriptional regulator	Transcription factors [BR:ko03000]	0.939683	7.51111	8.12063	1.03175	1.22222	0.555556	3.23016
	K20814	09182 Protein families: genetic information processing	03051 Proteasome	K20814 dop; Pup amidohydrolase	Enzymes [BR:ko01000]	0.939683	7.51111	8.12063	1.03175	1.22222	0.555556	3.23016
	K22306	09191 Unclassified: metabolism	99980 Enzymes with EC numbers	K22306 gpgP; glucosyl-3-phosphoglycerate phosphatase	Enzymes [BR:ko01000]	0.939683	7.51111	8.12063	1.03175	1.22222	0.555556	3.23016
	K22476	09105 Amino acid metabolism	00220 Arginine biosynthesis	K22476 K22476; N-acetylglutamate synthase	Enzymes [BR:ko01000]	0.939683	7.51111	8.12063	1.03175	1.22222	0.555556	3.23016
	K23997	09191 Unclassified: metabolism	99980 Enzymes with EC numbers	K23997 nnr; ADP-dependent NAD(P)H-hydrate dehydratase / NAD(P)H-hydrate epimerase	Enzymes [BR:ko01000]	0.939683	7.51111	8.12063	1.03175	1.22222	0.555556	3.23016
	K00681	09106 Metabolism of other amino acids	00430 Taurine and hypotaurine metabolism	K00681 ggt; gamma-glutamyltranspeptidase / glutathione hydrolase	00460 Cyanoamino acid metabolism	1.03492	4.28889	13.7635	0.285714	0	0	3.22884
	K07027	09191 Unclassified: metabolism	99986 Glycan metabolism	K07027 K07027; glycosyltransferase 2 family protein	NA	0.555556	7.55556	8.55556	0.888889	1.22222	0.555556	3.22222
	K01625	09101 Carbohydrate metabolism	00030 Pentose phosphate pathway	K01625 eda; 2-dehydro-3-deoxyphosphogluconate aldolase / (4S)-4-hydroxy-2-oxoglutarate aldolase	00630 Glyoxylate and dicarboxylate metabolism	1.5619	4.46667	10.4873	1.03175	1.22222	0.555556	3.2209
	K03734	09191 Unclassified: metabolism	99980 Enzymes with EC numbers	K03734 apbE; FAD:protein FMN transferase	Enzymes [BR:ko01000]	0.844444	4.06667	14.3667	0	0	0	3.21296
	K00836	09105 Amino acid metabolism	00260 Glycine, serine and threonine metabolism	K00836 ectB, dat; diaminobutyrate-2-oxoglutarate transaminase	09180 Brite Hierarchies	1.24127	8.17778	3.9619	2.20635	2.44444	1.11111	3.19048
	K02017	09131 Membrane transport	02010 ABC transporters	K02017 modC; molybdate transport system ATP-binding protein	09180 Brite Hierarchies	0.873016	7.44444	7.92063	1.03175	1.22222	0.555556	3.1746
	K01579	09106 Metabolism of other amino acids	00410 beta-Alanine metabolism	K01579 panD; aspartate 1-decarboxylase	09108 Metabolism of cofactors and vitamins	0.71746	7.51111	8.00952	1.03175	1.22222	0.555556	3.1746
	K02609	09105 Amino acid metabolism	00360 Phenylalanine metabolism	K02609 paaA; ring-1,2-phenylacetyl-CoA epoxidase subunit PaaA	Enzymes [BR:ko01000]	0.812698	4.28889	13.6524	0.285714	0	0	3.17328
	K02610	09105 Amino acid metabolism	00360 Phenylalanine metabolism	K02610 paaB; ring-1,2-phenylacetyl-CoA epoxidase subunit PaaB	NA	0.812698	4.28889	13.6524	0.285714	0	0	3.17328
	K02611	09105 Amino acid metabolism	00360 Phenylalanine metabolism	K02611 paaC; ring-1,2-phenylacetyl-CoA epoxidase subunit PaaC	Enzymes [BR:ko01000]	0.812698	4.28889	13.6524	0.285714	0	0	3.17328
	K02612	09105 Amino acid metabolism	00360 Phenylalanine metabolism	K02612 paaD; ring-1,2-phenylacetyl-CoA epoxidase subunit PaaD	NA	0.812698	4.28889	13.6524	0.285714	0	0	3.17328
	K02613	09105 Amino acid metabolism	00360 Phenylalanine metabolism	K02613 paaE; ring-1,2-phenylacetyl-CoA epoxidase subunit PaaE	NA	0.812698	4.28889	13.6524	0.285714	0	0	3.17328
	K03798	09181 Protein families: metabolism	01002 Peptidases and inhibitors	K03798 ftsH, hflB; cell division protease FtsH	09182 Protein families: genetic information processing	0.812698	4.28889	13.6524	0.285714	0	0	3.17328
	K09809	09107 Glycan biosynthesis and metabolism	00552 Teichoic acid biosynthesis	K09809 tagF; CDP-glycerol glycerophosphotransferase	Enzymes [BR:ko01000]	0.812698	4.28889	13.6524	0.285714	0	0	3.17328
	K11068	09183 Protein families: signaling and cellular processes	02042 Bacterial toxins	K11068 hlyIII; hemolysin III	Bacterial toxins [BR:ko02042]	0.812698	4.28889	13.6524	0.285714	0	0	3.17328
	K13063	09110 Biosynthesis of other secondary metabolites	00405 Phenazine biosynthesis	K13063 phzE; 2-amino-4-deoxychorismate synthase	09140 Cellular Processes	0.812698	4.28889	13.6524	0.285714	0	0	3.17328
	K02616	09182 Protein families: genetic information processing	03000 Transcription factors	K02616 paaX; phenylacetic acid degradation operon negative regulatory protein	Transcription factors [BR:ko03000]	0.777778	4	14.1667	0	0	0	3.15741
	K01424	09105 Amino acid metabolism	00250 Alanine, aspartate and glutamate metabolism	K01424 E3.5.1.1, ansA, ansB; L-asparaginase	09106 Metabolism of other amino acids	1.09524	7	8.03175	1.03175	1.22222	0.555556	3.15608
	K00108	09105 Amino acid metabolism	00260 Glycine, serine and threonine metabolism	K00108 betA, CHDH; choline dehydrogenase	Enzymes [BR:ko01000]	1	3.55556	14.2778	0	0	0	3.13889
	K06867	09194 Poorly characterized	99997 Function unknown	K06867 K06867; uncharacterized protein	NA	1.43492	4.8	9.63016	1.1746	1.22222	0.555556	3.13624
	K16421	09109 Metabolism of terpenoids and polyketides	01055 Biosynthesis of vancomycin group antibiotics	K16421 hmaS, nocF; 4-hydroxymandelate synthase	09110 Biosynthesis of other secondary metabolites	0.666667	6.66667	11.3333	0	0	0	3.11111
	K00363	09102 Energy metabolism	00910 Nitrogen metabolism	K00363 nirD; nitrite reductase (NADH) small subunit	Enzymes [BR:ko01000]	0.844444	7.17778	7.97778	0.888889	1.22222	0.555556	3.11111
	K00563	09182 Protein families: genetic information processing	03009 Ribosome biogenesis	K00563 rlmA1; 23S rRNA (guanine745-N1)-methyltransferase	Enzymes [BR:ko01000]	0.844444	7.17778	7.97778	0.888889	1.22222	0.555556	3.11111
	K15987	09183 Protein families: signaling and cellular processes	02000 Transporters	K15987 hppA; K(+)-stimulated pyrophosphate-energized sodium pump	Enzymes [BR:ko01000]	0.844444	7.17778	7.97778	0.888889	1.22222	0.555556	3.11111
	K03427	09183 Protein families: signaling and cellular processes	02048 Prokaryotic defense system	K03427 hsdM; type I restriction enzyme M protein	Enzymes [BR:ko01000]	1.02222	7.68889	4.62222	1.77778	2.44444	1.11111	3.11111
	K01556	09105 Amino acid metabolism	00380 Tryptophan metabolism	K01556 KYNU, kynU; kynureninase	Enzymes [BR:ko01000]	0.939683	3.95556	13.6206	0.142857	0	0	3.10979
	K01620	09105 Amino acid metabolism	00260 Glycine, serine and threonine metabolism	K01620 ltaE; threonine aldolase	Enzymes [BR:ko01000]	0.939683	3.95556	13.6206	0.142857	0	0	3.10979
	K03652	09124 Replication and repair	03410 Base excision repair	K03652 MPG; DNA-3-methyladenine glycosylase	09180 Brite Hierarchies	0.939683	3.95556	13.6206	0.142857	0	0	3.10979
	K03786	09105 Amino acid metabolism	00400 Phenylalanine, tyrosine and tryptophan biosynthesis	K03786 aroQ, qutE; 3-dehydroquinate dehydratase II	Enzymes [BR:ko01000]	0.939683	3.95556	13.6206	0.142857	0	0	3.10979
	K04079	09123 Folding, sorting and degradation	04141 Protein processing in endoplasmic reticulum	K04079 HSP90A, htpG; molecular chaperone HtpG	09130 Environmental Information Processing	0.555556	4	14.0556	0	0	0	3.10185
	K07646	09132 Signal transduction	02020 Two-component system	K07646 kdpD; two-component system, OmpR family, sensor histidine kinase KdpD	09180 Brite Hierarchies	1.30794	1.57778	15.1619	0.428571	0	0	3.07937
	K03641	09183 Protein families: signaling and cellular processes	02000 Transporters	K03641 tolB; TolB protein	Transporters [BR:ko02000]	0.222222	7.11111	11.1111	0	0	0	3.07407
	K07742	09194 Poorly characterized	99997 Function unknown	K07742 ylxR; uncharacterized protein	NA	0.873016	7.22222	7.47619	1.03175	1.22222	0.555556	3.06349
	K02488	09132 Signal transduction	02020 Two-component system	K02488 pleD; two-component system, cell cycle response regulator	09140 Cellular Processes	0.444444	6.66667	11.2222	0	0	0	3.05556
	K06998	09110 Biosynthesis of other secondary metabolites	00405 Phenazine biosynthesis	K06998 phzF; trans-2,3-dihydro-3-hydroxyanthranilate isomerase	09140 Cellular Processes	0.444444	6.66667	11.2222	0	0	0	3.05556
	K00024	09101 Carbohydrate metabolism	00020 Citrate cycle (TCA cycle)	K00024 mdh; malate dehydrogenase	00620 Pyruvate metabolism	0.71746	3.95556	13.5095	0.142857	0	0	3.05423
	K00937	09102 Energy metabolism	00190 Oxidative phosphorylation	K00937 ppk1; polyphosphate kinase	09120 Genetic Information Processing	0.71746	3.95556	13.5095	0.142857	0	0	3.05423
	K00950	09108 Metabolism of cofactors and vitamins	00790 Folate biosynthesis	K00950 folK; 2-amino-4-hydroxy-6-hydroxymethyldihydropteridine diphosphokinase	Enzymes [BR:ko01000]	0.71746	3.95556	13.5095	0.142857	0	0	3.05423
	K01057	09101 Carbohydrate metabolism	00030 Pentose phosphate pathway	K01057 PGLS, pgl, devB; 6-phosphogluconolactonase	Enzymes [BR:ko01000]	0.71746	3.95556	13.5095	0.142857	0	0	3.05423
	K01087	09101 Carbohydrate metabolism	00500 Starch and sucrose metabolism	K01087 otsB; trehalose 6-phosphate phosphatase	Enzymes [BR:ko01000]	0.71746	3.95556	13.5095	0.142857	0	0	3.05423
	K01596	09101 Carbohydrate metabolism	00010 Glycolysis / Gluconeogenesis	K01596 E4.1.1.32, pckA, PCK; phosphoenolpyruvate carboxykinase (GTP)	00020 Citrate cycle (TCA cycle)	0.71746	3.95556	13.5095	0.142857	0	0	3.05423
	K01633	09108 Metabolism of cofactors and vitamins	00790 Folate biosynthesis	K01633 folB; 7,8-dihydroneopterin aldolase/epimerase/oxygenase	Enzymes [BR:ko01000]	0.71746	3.95556	13.5095	0.142857	0	0	3.05423
	K01665	09108 Metabolism of cofactors and vitamins	00790 Folate biosynthesis	K01665 pabB; para-aminobenzoate synthetase component I	Enzymes [BR:ko01000]	0.71746	3.95556	13.5095	0.142857	0	0	3.05423
	K01739	09102 Energy metabolism	00920 Sulfur metabolism	K01739 metB; cystathionine gamma-synthase	09105 Amino acid metabolism	0.71746	3.95556	13.5095	0.142857	0	0	3.05423
	K03521	09191 Unclassified: metabolism	99982 Energy metabolism	K03521 fixA, etfB; electron transfer flavoprotein beta subunit	NA	0.71746	3.95556	13.5095	0.142857	0	0	3.05423
	K03522	09183 Protein families: signaling and cellular processes	04147 Exosome	K03522 fixB, etfA; electron transfer flavoprotein alpha subunit	Exosome [BR:ko04147]	0.71746	3.95556	13.5095	0.142857	0	0	3.05423
	K03529	09182 Protein families: genetic information processing	03036 Chromosome and associated proteins	K03529 smc; chromosome segregation protein	Chromosome and associated proteins [BR:ko03036]	0.71746	3.95556	13.5095	0.142857	0	0	3.05423
	K03601	09124 Replication and repair	03430 Mismatch repair	K03601 xseA; exodeoxyribonuclease VII large subunit	09180 Brite Hierarchies	0.71746	3.95556	13.5095	0.142857	0	0	3.05423
	K04485	09182 Protein families: genetic information processing	03400 DNA repair and recombination proteins	K04485 radA, sms; DNA repair protein RadA/Sms	DNA repair and recombination proteins [BR:ko03400]	0.71746	3.95556	13.5095	0.142857	0	0	3.05423
	K05281	09110 Biosynthesis of other secondary metabolites	00943 Isoflavonoid biosynthesis	K05281 IFR; 2'-hydroxyisoflavone reductase	Enzymes [BR:ko01000]	0.71746	3.95556	13.5095	0.142857	0	0	3.05423
	K05786	09183 Protein families: signaling and cellular processes	02000 Transporters	K05786 rarD; chloramphenicol-sensitive protein RarD	Transporters [BR:ko02000]	0.71746	3.95556	13.5095	0.142857	0	0	3.05423
	K05896	09182 Protein families: genetic information processing	03036 Chromosome and associated proteins	K05896 scpA; segregation and condensation protein A	Chromosome and associated proteins [BR:ko03036]	0.71746	3.95556	13.5095	0.142857	0	0	3.05423
	K06024	09182 Protein families: genetic information processing	03036 Chromosome and associated proteins	K06024 scpB; segregation and condensation protein B	Chromosome and associated proteins [BR:ko03036]	0.71746	3.95556	13.5095	0.142857	0	0	3.05423
	K06203	09191 Unclassified: metabolism	99985 Amino acid metabolism	K06203 cysZ; CysZ protein	NA	0.71746	3.95556	13.5095	0.142857	0	0	3.05423
	K06888	09194 Poorly characterized	99997 Function unknown	K06888 K06888; uncharacterized protein	NA	0.71746	3.95556	13.5095	0.142857	0	0	3.05423
	K07020	09194 Poorly characterized	99997 Function unknown	K07020 K07020; uncharacterized protein	NA	0.71746	3.95556	13.5095	0.142857	0	0	3.05423
	K07164	09194 Poorly characterized	99997 Function unknown	K07164 K07164; uncharacterized protein	NA	0.71746	3.95556	13.5095	0.142857	0	0	3.05423
	K08281	09108 Metabolism of cofactors and vitamins	00760 Nicotinate and nicotinamide metabolism	K08281 pncA; nicotinamidase/pyrazinamidase	Enzymes [BR:ko01000]	0.71746	3.95556	13.5095	0.142857	0	0	3.05423
	K10979	09124 Replication and repair	03450 Non-homologous end-joining	K10979 ku; DNA end-binding protein Ku	09180 Brite Hierarchies	0.71746	3.95556	13.5095	0.142857	0	0	3.05423
	K13288	09122 Translation	03008 Ribosome biogenesis in eukaryotes	K13288 orn, REX2, REXO2; oligoribonuclease	09180 Brite Hierarchies	0.71746	3.95556	13.5095	0.142857	0	0	3.05423
	K13573	09182 Protein families: genetic information processing	03051 Proteasome	K13573 pafC; proteasome accessory factor C	Proteasome [BR:ko03051]	0.71746	3.95556	13.5095	0.142857	0	0	3.05423
	K00121	09101 Carbohydrate metabolism	00010 Glycolysis / Gluconeogenesis	K00121 frmA, ADH5, adhC; S-(hydroxymethyl)glutathione dehydrogenase / alcohol dehydrogenase	00620 Pyruvate metabolism	0.873016	3.88889	13.4206	0.142857	0	0	3.05423
	K14155	09105 Amino acid metabolism	00270 Cysteine and methionine metabolism	K14155 patB, malY; cysteine-S-conjugate beta-lyase	09106 Metabolism of other amino acids	0.873016	3.88889	13.4206	0.142857	0	0	3.05423
	K09936	09145 Cellular community - prokaryotes	02024 Quorum sensing	K09936 TC.BAT2; bacterial/archaeal transporter family-2 protein	09180 Brite Hierarchies	0.333333	4	13.9444	0	0	0	3.0463
	K05898	09111 Xenobiotics biodegradation and metabolism	00984 Steroid degradation	K05898 kstD; 3-oxosteroid 1-dehydrogenase	Enzymes [BR:ko01000]	0.666667	6.22222	11.3333	0	0	0	3.03704
	K09694	09131 Membrane transport	02010 ABC transporters	K09694 nodJ; lipooligosaccharide transport system permease protein	09180 Brite Hierarchies	0.666667	6.22222	11.3333	0	0	0	3.03704
	K17218	09102 Energy metabolism	00920 Sulfur metabolism	K17218 sqr; sulfide:quinone oxidoreductase	Enzymes [BR:ko01000]	0.666667	6.22222	11.3333	0	0	0	3.03704
	K07088	NA	NA	NA	NA	0.71746	7.51111	7.12063	1.03175	1.22222	0.555556	3.02646
	K13693	09181 Protein families: metabolism	01003 Glycosyltransferases	K13693 gpgS; glucosyl-3-phosphoglycerate synthase	Enzymes [BR:ko01000]	0.71746	7.51111	7.12063	1.03175	1.22222	0.555556	3.02646
	K12410	09108 Metabolism of cofactors and vitamins	00760 Nicotinate and nicotinamide metabolism	K12410 npdA; NAD-dependent deacetylase	Enzymes [BR:ko01000]	0.873016	7.44444	7.03175	1.03175	1.22222	0.555556	3.02646
	K02348	09194 Poorly characterized	99996 General function prediction only	K02348 elaA; ElaA protein	NA	0.555556	7.11111	7.66667	0.888889	1.22222	0.555556	3
	K06915	09182 Protein families: genetic information processing	03400 DNA repair and recombination proteins	K06915 herA; DNA double-strand break repair helicase HerA and related ATPase	DNA repair and recombination proteins [BR:ko03400]	0.555556	7.11111	7.66667	0.888889	1.22222	0.555556	3
	K09940	09194 Poorly characterized	99997 Function unknown	K09940 K09940; uncharacterized protein	NA	0.555556	7.11111	7.66667	0.888889	1.22222	0.555556	3
	K13018	09101 Carbohydrate metabolism	00520 Amino sugar and nucleotide sugar metabolism	K13018 wbpD, wlbB; UDP-2-acetamido-3-amino-2,3-dideoxy-glucuronate N-acetyltransferase	09107 Glycan biosynthesis and metabolism	0.555556	7.11111	7.66667	0.888889	1.22222	0.555556	3
	K18855	09191 Unclassified: metabolism	99980 Enzymes with EC numbers	K18855 E1.1.1.374; UDP-N-acetylglucosamine 3-dehydrogenase	Enzymes [BR:ko01000]	0.555556	7.11111	7.66667	0.888889	1.22222	0.555556	3
	K01297	09181 Protein families: metabolism	01002 Peptidases and inhibitors	K01297 ldcA; muramoyltetrapeptide carboxypeptidase	01011 Peptidoglycan biosynthesis and degradation proteins	0.495238	3.95556	13.3984	0.142857	0	0	2.99868
	K02478	09181 Protein families: metabolism	01001 Protein kinases	K02478 K02478; two-component system, LytTR family, sensor kinase	09183 Protein families: signaling and cellular processes	0.495238	3.95556	13.3984	0.142857	0	0	2.99868
	K03439	09182 Protein families: genetic information processing	03016 Transfer RNA biogenesis	K03439 trmB, METTL1, TRM8; tRNA (guanine-N7-)-methyltransferase	Enzymes [BR:ko01000]	0.828571	4.4	9.95397	1.03175	1.22222	0.555556	2.99868
	K00019	09101 Carbohydrate metabolism	00650 Butanoate metabolism	K00019 BDH1, bdhA; 3-hydroxybutyrate dehydrogenase	Enzymes [BR:ko01000]	0.650794	3.88889	13.3095	0.142857	0	0	2.99868
	K05916	09191 Unclassified: metabolism	99980 Enzymes with EC numbers	K05916 hmp, YHB1; nitric oxide dioxygenase	Enzymes [BR:ko01000]	0.650794	3.88889	13.3095	0.142857	0	0	2.99868
	K07729	09182 Protein families: genetic information processing	03000 Transcription factors	K07729 K07729; putative transcriptional regulator	Transcription factors [BR:ko03000]	0.650794	3.88889	13.3095	0.142857	0	0	2.99868
	K03297	09183 Protein families: signaling and cellular processes	02000 Transporters	K03297 emrE, qac, mmr, smr; small multidrug resistance pump	Transporters [BR:ko02000]	0.828571	7.95556	3.56508	1.92063	2.44444	1.11111	2.9709
	K00148	09102 Energy metabolism	00680 Methane metabolism	K00148 fdhA; glutathione-independent formaldehyde dehydrogenase	09111 Xenobiotics biodegradation and metabolism	0.479365	4.95556	9.43016	1.1746	1.22222	0.555556	2.96958
	K13979	09101 Carbohydrate metabolism	00010 Glycolysis / Gluconeogenesis	K13979 yahK; alcohol dehydrogenase (NADP+)	00620 Pyruvate metabolism	1.27302	4.4	9.2873	1.03175	1.22222	0.555556	2.96164
	K03453	09193 Unclassified: signaling and cellular processes	99977 Transport	K03453 TC.BASS; bile acid:Na+ symporter, BASS family	NA	0.873016	7	7.03175	1.03175	1.22222	0.555556	2.95238
	K01580	09101 Carbohydrate metabolism	00650 Butanoate metabolism	K01580 E4.1.1.15, gadB, gadA, GAD; glutamate decarboxylase	09105 Amino acid metabolism	0.812698	3.84444	12.7635	0.285714	0	0	2.95106
	K13572	09182 Protein families: genetic information processing	03051 Proteasome	K13572 pafB; proteasome accessory factor B	Proteasome [BR:ko03051]	0.71746	3.73333	13.0651	0.142857	0	0	2.94312
	K09932	09194 Poorly characterized	99997 Function unknown	K09932 K09932; uncharacterized protein	NA	0.777778	3.55556	13.2778	0	0	0	2.93519
	K07032	09194 Poorly characterized	99997 Function unknown	K07032 K07032; uncharacterized protein	NA	0.657143	7.46667	6.46349	1.1746	1.22222	0.555556	2.92328
	K01008	09106 Metabolism of other amino acids	00450 Selenocompound metabolism	K01008 selD, SEPHS; selenide, water dikinase	09180 Brite Hierarchies	0.428571	7.44444	6.80952	1.03175	1.22222	0.555556	2.91534
	K03833	09182 Protein families: genetic information processing	03012 Translation factors	K03833 selB, EEFSEC; selenocysteine-specific elongation factor	Translation factors [BR:ko03012]	0.428571	7.44444	6.80952	1.03175	1.22222	0.555556	2.91534
	K21514	09182 Protein families: genetic information processing	03009 Ribosome biogenesis	K21514 aviRb; 23S rRNA (uridine2479-2'-O)-methyltransferase	Enzymes [BR:ko01000]	0.428571	7.44444	6.80952	1.03175	1.22222	0.555556	2.91534
	K02770	09101 Carbohydrate metabolism	00051 Fructose and mannose metabolism	K02770 fruA; fructose PTS system EIIBC or EIIC component	09130 Environmental Information Processing	0.71746	7.28889	6.67619	1.03175	1.22222	0.555556	2.91534
	K01209	09101 Carbohydrate metabolism	00520 Amino sugar and nucleotide sugar metabolism	K01209 abfA; alpha-L-arabinofuranosidase	Enzymes [BR:ko01000]	0.955556	7.62222	3.53333	1.77778	2.44444	1.11111	2.90741
	K16870	09107 Glycan biosynthesis and metabolism	00572 Arabinogalactan biosynthesis - Mycobacterium	K16870 wbbL; N-acetylglucosaminyl-diphospho-decaprenol L-rhamnosyltransferase	09180 Brite Hierarchies	0.222222	4.66667	9.83333	0.888889	1.22222	0.555556	2.89815
	K08483	09131 Membrane transport	02060 Phosphotransferase system (PTS)	K08483 ptsI; phosphoenolpyruvate-protein phosphotransferase (PTS system enzyme I)	09180 Brite Hierarchies	0.92381	4.28889	9.20794	1.1746	1.22222	0.555556	2.8955
	K16047	09111 Xenobiotics biodegradation and metabolism	00984 Steroid degradation	K16047 hsaA; 3-hydroxy-9,10-secoandrosta-1,3,5(10)-triene-9,17-dione monooxygenase	Enzymes [BR:ko01000]	0.511111	6.28889	10.5333	0	0	0	2.88889
	K00561	09182 Protein families: genetic information processing	03009 Ribosome biogenesis	K00561 ermC, ermA; 23S rRNA (adenine-N6)-dimethyltransferase	09183 Protein families: signaling and cellular processes	0.844444	6.73333	7.08889	0.888889	1.22222	0.555556	2.88889
	K01154	09183 Protein families: signaling and cellular processes	02048 Prokaryotic defense system	K01154 hsdS; type I restriction enzyme, S subunit	Enzymes [BR:ko01000]	0.888889	7.33333	3.77778	1.77778	2.44444	1.11111	2.88889
	K06188	09183 Protein families: signaling and cellular processes	02000 Transporters	K06188 aqpZ; aquaporin Z	Transporters [BR:ko02000]	0.939683	3.51111	12.7317	0.142857	0	0	2.88757
	K09807	09194 Poorly characterized	99997 Function unknown	K09807 K09807; uncharacterized protein	NA	0.555556	3.55556	13.1667	0	0	0	2.87963
	K14952	09171 Infectious disease: bacterial	05152 Tuberculosis	K14952 namH; UDP-MurNAc hydroxylase	NA	0.555556	3.55556	13.1667	0	0	0	2.87963
	K18476	09182 Protein families: genetic information processing	03000 Transcription factors	K18476 tetR; TetR/AcrR family transcriptional regulator, tetracycline repressor protein	Transcription factors [BR:ko03000]	0.777778	3.11111	13.2778	0	0	0	2.86111
	K06871	09194 Poorly characterized	99997 Function unknown	K06871 K06871; uncharacterized protein	NA	1.1619	4.62222	11.2317	0.142857	0	0	2.85979
	K09022	09191 Unclassified: metabolism	99980 Enzymes with EC numbers	K09022 ridA, tdcF, RIDA; 2-iminobutanoate/2-iminopropanoate deaminase	Enzymes [BR:ko01000]	1.09524	7	6.25397	1.03175	1.22222	0.555556	2.85979
	K00232	09101 Carbohydrate metabolism	00640 Propanoate metabolism	K00232 E1.3.3.6, ACOX1, ACOX3; acyl-CoA oxidase	09103 Lipid metabolism	0.479365	4.73333	8.98571	1.1746	1.22222	0.555556	2.85847
	K03305	09193 Unclassified: signaling and cellular processes	99977 Transport	K03305 TC.POT; proton-dependent oligopeptide transporter, POT family	NA	0.634921	4.66667	8.89683	1.1746	1.22222	0.555556	2.85847
	K08217	09183 Protein families: signaling and cellular processes	02000 Transporters	K08217 mef; MFS transporter, DHA3 family, macrolide efflux protein	01504 Antimicrobial resistance genes	0.222222	6.66667	10.2222	0	0	0	2.85185
	K01186	09103 Lipid metabolism	00600 Sphingolipid metabolism	K01186 NEU1; sialidase-1	09107 Glycan biosynthesis and metabolism	0.888889	7.55556	3.33333	1.77778	2.44444	1.11111	2.85185
	K03282	09183 Protein families: signaling and cellular processes	02000 Transporters	K03282 mscL; large conductance mechanosensitive channel	Transporters [BR:ko02000]	0.828571	4.4	9.06508	1.03175	1.22222	0.555556	2.85053
	K15554	09102 Energy metabolism	00920 Sulfur metabolism	K15554 ssuC; sulfonate transport system permease protein	09130 Environmental Information Processing	0.984127	4.33333	8.97619	1.03175	1.22222	0.555556	2.85053
	K07795	09132 Signal transduction	02020 Two-component system	K07795 tctC; putative tricarboxylic transport membrane protein	09180 Brite Hierarchies	1.11746	4.24444	8.93175	1.03175	1.22222	0.555556	2.85053
	K02476	09181 Protein families: metabolism	01001 Protein kinases	K02476 K02476; two-component system, CitB family, sensor kinase	09183 Protein families: signaling and cellular processes	1.2127	1.02222	14.5746	0.285714	0	0	2.84921
	K12240	09109 Metabolism of terpenoids and polyketides	01053 Biosynthesis of siderophore group nonribosomal peptides	K12240 pchF; L-cysteine---[L-cysteinyl-carrier protein] ligase PchF	09180 Brite Hierarchies	0.444444	6.22222	10.3333	0	0	0	2.83333
	K16926	09183 Protein families: signaling and cellular processes	02000 Transporters	K16926 htsT; energy-coupling factor transport system substrate-specific component	Transporters [BR:ko02000]	0.444444	6.22222	10.3333	0	0	0	2.83333
	K22292	09101 Carbohydrate metabolism	00520 Amino sugar and nucleotide sugar metabolism	K22292 mupP; N-acetyl-D-muramate 6-phosphate phosphatase	Enzymes [BR:ko01000]	0.444444	6.22222	10.3333	0	0	0	2.83333
	K01053	09101 Carbohydrate metabolism	00030 Pentose phosphate pathway	K01053 gnl, RGN; gluconolactonase	00053 Ascorbate and aldarate metabolism	0.777778	6.66667	6.88889	0.888889	1.22222	0.555556	2.83333
	K03897	09110 Biosynthesis of other secondary metabolites	00997 Biosynthesis of various other secondary metabolites	K03897 iucD; lysine N6-hydroxylase	Enzymes [BR:ko01000]	1.54603	4.8	10.3524	0.285714	0	0	2.83069
	K01497	09108 Metabolism of cofactors and vitamins	00740 Riboflavin metabolism	K01497 ribA, RIB1; GTP cyclohydrolase II	00790 Folate biosynthesis	0.333333	3.55556	13.0556	0	0	0	2.82407
	K03784	09104 Nucleotide metabolism	00230 Purine metabolism	K03784 deoD; purine-nucleoside phosphorylase	09108 Metabolism of cofactors and vitamins	0.333333	3.55556	13.0556	0	0	0	2.82407
	K07018	09194 Poorly characterized	99997 Function unknown	K07018 K07018; uncharacterized protein	NA	0.333333	3.55556	13.0556	0	0	0	2.82407
	K07586	09194 Poorly characterized	99997 Function unknown	K07586 ygaC; uncharacterized protein	NA	0.333333	3.55556	13.0556	0	0	0	2.82407
	K07636	09132 Signal transduction	02020 Two-component system	K07636 phoR; two-component system, OmpR family, phosphate regulon sensor histidine kinase PhoR	09180 Brite Hierarchies	0.333333	3.55556	13.0556	0	0	0	2.82407
	K09760	09192 Unclassified: genetic information processing	99976 Replication and repair	K09760 rmuC; DNA recombination protein RmuC	NA	0.333333	3.55556	13.0556	0	0	0	2.82407
	K13628	09182 Protein families: genetic information processing	03016 Transfer RNA biogenesis	K13628 iscA; iron-sulfur cluster assembly protein	Transfer RNA biogenesis [BR:ko03016]	0.333333	3.55556	13.0556	0	0	0	2.82407
	K01638	09101 Carbohydrate metabolism	00620 Pyruvate metabolism	K01638 aceB, glcB; malate synthase	00630 Glyoxylate and dicarboxylate metabolism	0.796825	4.62222	8.35079	1.31746	1.22222	0.555556	2.81085
	K01193	09101 Carbohydrate metabolism	00052 Galactose metabolism	K01193 INV, sacA; beta-fructofuranosidase	00500 Starch and sucrose metabolism	0.761905	7.66667	2.92063	1.92063	2.44444	1.11111	2.80423
	K14238	09122 Translation	00970 Aminoacyl-tRNA biosynthesis	K14238 tRNA-Sec; tRNA Sec	09180 Brite Hierarchies	0.333333	7.11111	6.66667	0.888889	1.22222	0.555556	2.7963
	K00123	09101 Carbohydrate metabolism	00630 Glyoxylate and dicarboxylate metabolism	K00123 fdoG, fdhF, fdwA; formate dehydrogenase major subunit	09102 Energy metabolism	0.666667	7.55556	3.22222	1.77778	2.44444	1.11111	2.7963
	K00700	09101 Carbohydrate metabolism	00500 Starch and sucrose metabolism	K00700 GBE1, glgB; 1,4-alpha-glucan branching enzyme	09180 Brite Hierarchies	0.606349	4.4	8.95397	1.03175	1.22222	0.555556	2.79497
	K00849	09101 Carbohydrate metabolism	00052 Galactose metabolism	K00849 galK; galactokinase	00520 Amino sugar and nucleotide sugar metabolism	0.606349	4.4	8.95397	1.03175	1.22222	0.555556	2.79497
	K01236	09101 Carbohydrate metabolism	00500 Starch and sucrose metabolism	K01236 treZ, glgZ; maltooligosyltrehalose trehalohydrolase	Enzymes [BR:ko01000]	0.606349	4.4	8.95397	1.03175	1.22222	0.555556	2.79497
	K01669	09182 Protein families: genetic information processing	03400 DNA repair and recombination proteins	K01669 phr, PHR1; deoxyribodipyrimidine photo-lyase	Enzymes [BR:ko01000]	0.606349	4.4	8.95397	1.03175	1.22222	0.555556	2.79497
	K06044	09101 Carbohydrate metabolism	00500 Starch and sucrose metabolism	K06044 treY, glgY; (1->4)-alpha-D-glucan 1-alpha-D-glucosylmutase	Enzymes [BR:ko01000]	0.606349	4.4	8.95397	1.03175	1.22222	0.555556	2.79497
	K07175	09193 Unclassified: signaling and cellular processes	99995 Signaling proteins	K07175 phoH2; PhoH-like ATPase	NA	0.606349	4.4	8.95397	1.03175	1.22222	0.555556	2.79497
	K16147	09101 Carbohydrate metabolism	00500 Starch and sucrose metabolism	K16147 glgE; starch synthase (maltosyl-transferring)	Enzymes [BR:ko01000]	0.606349	4.4	8.95397	1.03175	1.22222	0.555556	2.79497
	K00262	09102 Energy metabolism	00910 Nitrogen metabolism	K00262 E1.4.1.4, gdhA; glutamate dehydrogenase (NADP+)	09105 Amino acid metabolism	0.761905	4.33333	8.86508	1.03175	1.22222	0.555556	2.79497
	K15269	09183 Protein families: signaling and cellular processes	02000 Transporters	K15269 pecM; probable blue pigment (indigoidine) exporter	Transporters [BR:ko02000]	0.761905	4.33333	8.86508	1.03175	1.22222	0.555556	2.79497
	K15553	09102 Energy metabolism	00920 Sulfur metabolism	K15553 ssuA; sulfonate transport system substrate-binding protein	09130 Environmental Information Processing	0.761905	4.33333	8.86508	1.03175	1.22222	0.555556	2.79497
	K15555	09102 Energy metabolism	00920 Sulfur metabolism	K15555 ssuB; sulfonate transport system ATP-binding protein	09130 Environmental Information Processing	0.761905	4.33333	8.86508	1.03175	1.22222	0.555556	2.79497
	K01547	09132 Signal transduction	02020 Two-component system	K01547 kdpB; potassium-transporting ATPase ATP-binding subunit	Enzymes [BR:ko01000]	0.701587	1.17778	14.5968	0.285714	0	0	2.79365
	K01548	09132 Signal transduction	02020 Two-component system	K01548 kdpC; potassium-transporting ATPase KdpC subunit	NA	0.701587	1.17778	14.5968	0.285714	0	0	2.79365
	K07667	09132 Signal transduction	02020 Two-component system	K07667 kdpE; two-component system, OmpR family, KDP operon response regulator KdpE	09140 Cellular Processes	0.701587	1.17778	14.5968	0.285714	0	0	2.79365
	K18334	09101 Carbohydrate metabolism	00051 Fructose and mannose metabolism	K18334 fucD; L-fuconate dehydratase	Enzymes [BR:ko01000]	0.955556	4.06667	9.03333	0.888889	1.22222	0.555556	2.78704
	K08369	09183 Protein families: signaling and cellular processes	02000 Transporters	K08369 ydjE; MFS transporter, putative metabolite:H+ symporter	Transporters [BR:ko02000]	0.634921	4.22222	8.89683	1.1746	1.22222	0.555556	2.78439
	K07173	09105 Amino acid metabolism	00270 Cysteine and methionine metabolism	K07173 luxS; S-ribosylhomocysteine lyase	09140 Cellular Processes	0.555556	6.66667	6.77778	0.888889	1.22222	0.555556	2.77778
	K07397	09192 Unclassified: genetic information processing	99975 Protein processing	K07397 yhfA; putative redox protein	NA	0.555556	6.66667	6.77778	0.888889	1.22222	0.555556	2.77778
	K17315	09131 Membrane transport	02010 ABC transporters	K17315 gtsA, glcE; glucose/mannose transport system substrate-binding protein	09180 Brite Hierarchies	0.555556	6.66667	6.77778	0.888889	1.22222	0.555556	2.77778
	K17316	09131 Membrane transport	02010 ABC transporters	K17316 gtsB, glcF; glucose/mannose transport system permease protein	09180 Brite Hierarchies	0.555556	6.66667	6.77778	0.888889	1.22222	0.555556	2.77778
	K17317	09131 Membrane transport	02010 ABC transporters	K17317 gtsC, glcG; glucose/mannose transport system permease protein	09180 Brite Hierarchies	0.555556	6.66667	6.77778	0.888889	1.22222	0.555556	2.77778
	K16922	09181 Protein families: metabolism	01002 Peptidases and inhibitors	K16922 yydH; putative peptide zinc metalloprotease protein	Peptidases and inhibitors [BR:ko01002]	0.495238	3.51111	12.5095	0.142857	0	0	2.77646
	K01776	09106 Metabolism of other amino acids	00470 D-Amino acid metabolism	K01776 murI; glutamate racemase	09180 Brite Hierarchies	0.828571	3.95556	9.06508	1.03175	1.22222	0.555556	2.77646
	K06218	09183 Protein families: signaling and cellular processes	02048 Prokaryotic defense system	K06218 relE, stbE; mRNA interferase RelE/StbE	Prokaryotic defense system [BR:ko02048]	0.828571	3.95556	9.06508	1.03175	1.22222	0.555556	2.77646
	K01983	09123 Folding, sorting and degradation	03060 Protein export	K01983 ffs; SRP RNA	09180 Brite Hierarchies	0.444444	4	9.5	0.888889	1.22222	0.555556	2.76852
	K18676	09101 Carbohydrate metabolism	00520 Amino sugar and nucleotide sugar metabolism	K18676 gspK; glucosamine kinase	Enzymes [BR:ko01000]	0.444444	4	9.5	0.888889	1.22222	0.555556	2.76852
	K02073	09131 Membrane transport	02010 ABC transporters	K02073 metQ; D-methionine transport system substrate-binding protein	09180 Brite Hierarchies	0.92381	4.28889	8.31905	1.1746	1.22222	0.555556	2.74735
	K02372	09103 Lipid metabolism	00061 Fatty acid biosynthesis	K02372 fabZ; 3-hydroxyacyl-[acyl-carrier-protein] dehydratase	09108 Metabolism of cofactors and vitamins	0.666667	6.22222	9.55556	0	0	0	2.74074
	K00656	09101 Carbohydrate metabolism	00620 Pyruvate metabolism	K00656 E2.3.1.54, pflD; formate C-acetyltransferase	00640 Propanoate metabolism	0.444444	7.55556	3.11111	1.77778	2.44444	1.11111	2.74074
	K04069	09191 Unclassified: metabolism	99980 Enzymes with EC numbers	K04069 pflA, pflC, pflE; pyruvate formate lyase activating enzyme	Enzymes [BR:ko01000]	0.444444	7.55556	3.11111	1.77778	2.44444	1.11111	2.74074
	K10829	09131 Membrane transport	02010 ABC transporters	K10829 fhuC; ferric hydroxamate transport system ATP-binding protein	09180 Brite Hierarchies	0.384127	4.4	8.84286	1.03175	1.22222	0.555556	2.73942
	K23227	09131 Membrane transport	02010 ABC transporters	K23227 fhuD; ferric hydroxamate transport system substrate-binding protein	09180 Brite Hierarchies	0.384127	4.4	8.84286	1.03175	1.22222	0.555556	2.73942
	K23228	09131 Membrane transport	02010 ABC transporters	K23228 fhuB; ferric hydroxamate transport system permease protein	09180 Brite Hierarchies	0.384127	4.4	8.84286	1.03175	1.22222	0.555556	2.73942
	K00886	09101 Carbohydrate metabolism	00010 Glycolysis / Gluconeogenesis	K00886 ppgK; polyphosphate glucokinase	00520 Amino sugar and nucleotide sugar metabolism	0.539683	4.33333	8.75397	1.03175	1.22222	0.555556	2.73942
	K08221	09183 Protein families: signaling and cellular processes	02000 Transporters	K08221 yitG, ymfD, yfmO; MFS transporter, ACDE family, multidrug resistance protein	Transporters [BR:ko02000]	0.539683	4.33333	8.75397	1.03175	1.22222	0.555556	2.73942
	K09858	09194 Poorly characterized	99996 General function prediction only	K09858 K09858; SEC-C motif domain protein	NA	0.539683	4.33333	8.75397	1.03175	1.22222	0.555556	2.73942
	K07794	09132 Signal transduction	02020 Two-component system	K07794 tctB; putative tricarboxylic transport membrane protein	09180 Brite Hierarchies	0.828571	4.17778	8.62063	1.03175	1.22222	0.555556	2.73942
	K12511	09183 Protein families: signaling and cellular processes	02044 Secretion system	K12511 tadC; tight adherence protein C	Secretion system [BR:ko02044]	0.828571	4.17778	8.62063	1.03175	1.22222	0.555556	2.73942
	K13653	09182 Protein families: genetic information processing	03000 Transcription factors	K13653 K13653; AraC family transcriptional regulator	Transcription factors [BR:ko03000]	0.4	3.62222	12.3667	0	0	0	2.73148
	K01191	09107 Glycan biosynthesis and metabolism	00511 Other glycan degradation	K01191 MAN2C1; alpha-mannosidase	09180 Brite Hierarchies	1.62222	3.62222	8.47778	0.888889	1.22222	0.555556	2.73148
	K22108	09182 Protein families: genetic information processing	03000 Transcription factors	K22108 kstR2; TetR/AcrR family transcriptional regulator, cholesterol catabolism regulator	Transcription factors [BR:ko03000]	0.777778	3.11111	12.3889	0	0	0	2.71296
	K01487	09104 Nucleotide metabolism	00230 Purine metabolism	K01487 guaD, GDA; guanine deaminase	Enzymes [BR:ko01000]	0.428571	7	5.92063	1.03175	1.22222	0.555556	2.69312
	K03310	09193 Unclassified: signaling and cellular processes	99977 Transport	K03310 TC.AGCS; alanine or glycine:cation symporter, AGCS family	NA	0.606349	7.51111	2.56508	1.92063	2.44444	1.11111	2.69312
	K03293	09193 Unclassified: signaling and cellular processes	99977 Transport	K03293 TC.AAT; amino acid transporter, AAT family	NA	0.761905	7.44444	2.47619	1.92063	2.44444	1.11111	2.69312
	K01153	09183 Protein families: signaling and cellular processes	02048 Prokaryotic defense system	K01153 hsdR; type I restriction enzyme, R subunit	Enzymes [BR:ko01000]	0.666667	7.33333	2.77778	1.77778	2.44444	1.11111	2.68519
	K00806	09107 Glycan biosynthesis and metabolism	00550 Peptidoglycan biosynthesis	K00806 uppS; undecaprenyl diphosphate synthase	09109 Metabolism of terpenoids and polyketides	0.739683	4.08889	8.46508	1.03175	1.22222	0.555556	2.68386
	K18930	09101 Carbohydrate metabolism	00620 Pyruvate metabolism	K18930 dld; D-lactate dehydrogenase	NA	0.31746	4.33333	8.64286	1.03175	1.22222	0.555556	2.68386
	K18553	09183 Protein families: signaling and cellular processes	02000 Transporters	K18553 cmlR, cmx; MFS transporter, DHA1 family, chloramphenicol resistance protein	01504 Antimicrobial resistance genes	0.895238	4.02222	8.37619	1.03175	1.22222	0.555556	2.68386
	K10823	09131 Membrane transport	02010 ABC transporters	K10823 oppF; oligopeptide transport system ATP-binding protein	09140 Cellular Processes	1.54603	4.8	9.46349	0.285714	0	0	2.68254
	K09001	09101 Carbohydrate metabolism	00520 Amino sugar and nucleotide sugar metabolism	K09001 anmK; anhydro-N-acetylmuramic acid kinase	Enzymes [BR:ko01000]	0.511111	4.06667	8.81111	0.888889	1.22222	0.555556	2.67593
	K19978	09110 Biosynthesis of other secondary metabolites	00525 Acarbose and validamycin biosynthesis	K19978 acbK; acarbose 7IV-phosphotransferase	Enzymes [BR:ko01000]	0.177778	3.62222	12.2556	0	0	0	2.67593
	K01546	09132 Signal transduction	02020 Two-component system	K01546 kdpA; potassium-transporting ATPase potassium-binding subunit	NA	0.606349	0.844444	14.454	0.142857	0	0	2.6746
	K05841	09181 Protein families: metabolism	01003 Glycosyltransferases	K05841 E2.4.1.173; sterol 3beta-glucosyltransferase	Enzymes [BR:ko01000]	0.555556	3.11111	12.2778	0	0	0	2.65741
	K20265	09145 Cellular community - prokaryotes	02024 Quorum sensing	K20265 gadC; glutamate:GABA antiporter	09180 Brite Hierarchies	0.555556	3.11111	12.2778	0	0	0	2.65741
	K01858	09101 Carbohydrate metabolism	00562 Inositol phosphate metabolism	K01858 INO1, ISYNA1; myo-inositol-1-phosphate synthase	09110 Biosynthesis of other secondary metabolites	1.10159	5.24444	9.24127	0.285714	0	0	2.6455
	K07484	09192 Unclassified: genetic information processing	99976 Replication and repair	K07484 K07484; transposase	NA	0.222222	6.22222	9.33333	0	0	0	2.62963
	K19159	09183 Protein families: signaling and cellular processes	02048 Prokaryotic defense system	K19159 yefM; antitoxin YefM	Prokaryotic defense system [BR:ko02048]	0.4	6.73333	5.97778	0.888889	1.22222	0.555556	2.62963
	K07459	09192 Unclassified: genetic information processing	99976 Replication and repair	K07459 ybjD; putative ATP-dependent endonuclease of the OLD family	NA	0.444444	7.33333	2.66667	1.77778	2.44444	1.11111	2.62963
	K07535	09111 Xenobiotics biodegradation and metabolism	00362 Benzoate degradation	K07535 badH; 2-hydroxycyclohexanecarboxyl-CoA dehydrogenase	Enzymes [BR:ko01000]	0.444444	7.33333	2.66667	1.77778	2.44444	1.11111	2.62963
	K05814	09131 Membrane transport	02010 ABC transporters	K05814 ugpA; sn-glycerol 3-phosphate transport system permease protein	09180 Brite Hierarchies	0.733333	7.17778	2.53333	1.77778	2.44444	1.11111	2.62963
	K05815	09131 Membrane transport	02010 ABC transporters	K05815 ugpE; sn-glycerol 3-phosphate transport system permease protein	09180 Brite Hierarchies	0.733333	7.17778	2.53333	1.77778	2.44444	1.11111	2.62963
	K23248	09191 Unclassified: metabolism	99980 Enzymes with EC numbers	K23248 oiaC; 3-oxoisoapionate decarboxylase	Enzymes [BR:ko01000]	0.733333	7.17778	2.53333	1.77778	2.44444	1.11111	2.62963
	K01079	09102 Energy metabolism	00680 Methane metabolism	K01079 serB, PSPH; phosphoserine phosphatase	09105 Amino acid metabolism	0.828571	3.95556	8.17619	1.03175	1.22222	0.555556	2.62831
	K20276	09145 Cellular community - prokaryotes	02024 Quorum sensing	K20276 bapA; large repetitive protein	NA	0.288889	4.06667	8.7	0.888889	1.22222	0.555556	2.62037
	K03469	09124 Replication and repair	03030 DNA replication	K03469 rnhA, RNASEH1; ribonuclease HI	09180 Brite Hierarchies	0.444444	4	8.61111	0.888889	1.22222	0.555556	2.62037
	K19802	09191 Unclassified: metabolism	99980 Enzymes with EC numbers	K19802 ycjG, ykfB; L-Ala-D/L-Glu epimerase	Enzymes [BR:ko01000]	0.444444	4	8.61111	0.888889	1.22222	0.555556	2.62037
	K05989	09191 Unclassified: metabolism	99980 Enzymes with EC numbers	K05989 ramA; alpha-L-rhamnosidase	Enzymes [BR:ko01000]	1.33333	3.55556	8.16667	0.888889	1.22222	0.555556	2.62037
	K07250	09101 Carbohydrate metabolism	00640 Propanoate metabolism	K07250 gabT; 4-aminobutyrate aminotransferase / (S)-3-amino-2-methylpropionate transaminase / 5-aminovalerate transaminase	00650 Butanoate metabolism	0.384127	0.844444	14.3429	0.142857	0	0	2.61905
	K03768	09182 Protein families: genetic information processing	03110 Chaperones and folding catalysts	K03768 PPIB, ppiB; peptidyl-prolyl cis-trans isomerase B (cyclophilin B)	Enzymes [BR:ko01000]	0.939683	4.84444	9.7873	0.142857	0	0	2.61905
	K12583	09181 Protein families: metabolism	01003 Glycosyltransferases	K12583 mgtA; phosphatidylinositol alpha 1,6-mannosyltransferase	Enzymes [BR:ko01000]	0.666667	3.55556	8.72222	0.888889	1.22222	0.555556	2.60185
	K23186	09131 Membrane transport	02010 ABC transporters	K23186 fepD, fagA, cchC, desH; iron-siderophore transport system permease protein	09180 Brite Hierarchies	0.333333	6.66667	5.77778	0.888889	1.22222	0.555556	2.57407
	K02168	09183 Protein families: signaling and cellular processes	02000 Transporters	K02168 betT, betS; choline/glycine/proline betaine transport protein	Transporters [BR:ko02000]	0.511111	7.17778	2.42222	1.77778	2.44444	1.11111	2.57407
	K07316	09183 Protein families: signaling and cellular processes	02048 Prokaryotic defense system	K07316 mod; adenine-specific DNA-methyltransferase	Enzymes [BR:ko01000]	0.511111	7.17778	2.42222	1.77778	2.44444	1.11111	2.57407
	K14731	09109 Metabolism of terpenoids and polyketides	00903 Limonene and pinene degradation	K14731 mlhB, chnC; epsilon-lactone hydrolase	09111 Xenobiotics biodegradation and metabolism	0.666667	7.11111	2.33333	1.77778	2.44444	1.11111	2.57407
	K17810	09191 Unclassified: metabolism	99980 Enzymes with EC numbers	K17810 asl; D-aspartate ligase	Enzymes [BR:ko01000]	0.666667	7.11111	2.33333	1.77778	2.44444	1.11111	2.57407
	K00242	09101 Carbohydrate metabolism	00020 Citrate cycle (TCA cycle)	K00242 sdhD, frdD; succinate dehydrogenase membrane anchor subunit	00650 Butanoate metabolism	0.606349	3.95556	8.06508	1.03175	1.22222	0.555556	2.57275
	K00867	09108 Metabolism of cofactors and vitamins	00770 Pantothenate and CoA biosynthesis	K00867 coaA; type I pantothenate kinase	Enzymes [BR:ko01000]	0.606349	3.95556	8.06508	1.03175	1.22222	0.555556	2.57275
	K01267	09181 Protein families: metabolism	01002 Peptidases and inhibitors	K01267 DNPEP; aspartyl aminopeptidase	09182 Protein families: genetic information processing	0.606349	3.95556	8.06508	1.03175	1.22222	0.555556	2.57275
	K01433	09101 Carbohydrate metabolism	00630 Glyoxylate and dicarboxylate metabolism	K01433 purU; formyltetrahydrofolate deformylase	09108 Metabolism of cofactors and vitamins	0.606349	3.95556	8.06508	1.03175	1.22222	0.555556	2.57275
	K01925	09106 Metabolism of other amino acids	00470 D-Amino acid metabolism	K01925 murD; UDP-N-acetylmuramoylalanine--D-glutamate ligase	09107 Glycan biosynthesis and metabolism	0.606349	3.95556	8.06508	1.03175	1.22222	0.555556	2.57275
	K01969	09105 Amino acid metabolism	00280 Valine, leucine and isoleucine degradation	K01969 E6.4.1.4B; 3-methylcrotonyl-CoA carboxylase beta subunit	Enzymes [BR:ko01000]	0.606349	3.95556	8.06508	1.03175	1.22222	0.555556	2.57275
	K02071	09131 Membrane transport	02010 ABC transporters	K02071 metN; D-methionine transport system ATP-binding protein	09180 Brite Hierarchies	0.606349	3.95556	8.06508	1.03175	1.22222	0.555556	2.57275
	K02072	09131 Membrane transport	02010 ABC transporters	K02072 metI; D-methionine transport system permease protein	09180 Brite Hierarchies	0.606349	3.95556	8.06508	1.03175	1.22222	0.555556	2.57275
	K02851	09107 Glycan biosynthesis and metabolism	00542 O-Antigen repeat unit biosynthesis	K02851 wecA, tagO, rfe; UDP-GlcNAc:undecaprenyl-phosphate/decaprenyl-phosphate GlcNAc-1-phosphate transferase	00552 Teichoic acid biosynthesis	0.606349	3.95556	8.06508	1.03175	1.22222	0.555556	2.57275
	K03783	09104 Nucleotide metabolism	00230 Purine metabolism	K03783 punA, PNP; purine-nucleoside phosphorylase	09108 Metabolism of cofactors and vitamins	0.606349	3.95556	8.06508	1.03175	1.22222	0.555556	2.57275
	K04092	09105 Amino acid metabolism	00400 Phenylalanine, tyrosine and tryptophan biosynthesis	K04092 tyrA1; chorismate mutase	Enzymes [BR:ko01000]	0.606349	3.95556	8.06508	1.03175	1.22222	0.555556	2.57275
	K04762	09182 Protein families: genetic information processing	03110 Chaperones and folding catalysts	K04762 hslR; ribosome-associated heat shock protein Hsp15	Chaperones and folding catalysts [BR:ko03110]	0.606349	3.95556	8.06508	1.03175	1.22222	0.555556	2.57275
	K05878	09103 Lipid metabolism	00561 Glycerolipid metabolism	K05878 dhaK; phosphoenolpyruvate---glycerone phosphotransferase subunit DhaK	Enzymes [BR:ko01000]	0.606349	3.95556	8.06508	1.03175	1.22222	0.555556	2.57275
	K05879	09103 Lipid metabolism	00561 Glycerolipid metabolism	K05879 dhaL; phosphoenolpyruvate---glycerone phosphotransferase subunit DhaL	Enzymes [BR:ko01000]	0.606349	3.95556	8.06508	1.03175	1.22222	0.555556	2.57275
	K06916	09182 Protein families: genetic information processing	03036 Chromosome and associated proteins	K06916 zapE; cell division protein ZapE	Chromosome and associated proteins [BR:ko03036]	0.606349	3.95556	8.06508	1.03175	1.22222	0.555556	2.57275
	K08316	09182 Protein families: genetic information processing	03009 Ribosome biogenesis	K08316 rsmD; 16S rRNA (guanine966-N2)-methyltransferase	Enzymes [BR:ko01000]	0.606349	3.95556	8.06508	1.03175	1.22222	0.555556	2.57275
	K07101	09194 Poorly characterized	99997 Function unknown	K07101 K07101; uncharacterized protein	NA	0.761905	3.88889	7.97619	1.03175	1.22222	0.555556	2.57275
	K00975	09101 Carbohydrate metabolism	00500 Starch and sucrose metabolism	K00975 glgC; glucose-1-phosphate adenylyltransferase	00520 Amino sugar and nucleotide sugar metabolism	0.222222	4	8.5	0.888889	1.22222	0.555556	2.56481
	K07238	09183 Protein families: signaling and cellular processes	02000 Transporters	K07238 TC.ZIP, zupT, ZRT3, ZIP2; zinc transporter, ZIP family	Transporters [BR:ko02000]	0.222222	4	8.5	0.888889	1.22222	0.555556	2.56481
	K07300	09183 Protein families: signaling and cellular processes	02000 Transporters	K07300 chaA, CAX; Ca2+:H+ antiporter	Transporters [BR:ko02000]	0.222222	4	8.5	0.888889	1.22222	0.555556	2.56481
	K09781	09194 Poorly characterized	99997 Function unknown	K09781 K09781; uncharacterized protein	NA	0.222222	4	8.5	0.888889	1.22222	0.555556	2.56481
	K13789	09109 Metabolism of terpenoids and polyketides	00900 Terpenoid backbone biosynthesis	K13789 GGPS; geranylgeranyl diphosphate synthase, type II	09180 Brite Hierarchies	0.222222	4	8.5	0.888889	1.22222	0.555556	2.56481
	K02800	09101 Carbohydrate metabolism	00051 Fructose and mannose metabolism	K02800 mtlA, cmtA; mannitol PTS system EIICBA or EIICB component	09130 Environmental Information Processing	0.444444	3.55556	8.61111	0.888889	1.22222	0.555556	2.5463
	K01133	09191 Unclassified: metabolism	99980 Enzymes with EC numbers	K01133 betC; choline-sulfatase	Enzymes [BR:ko01000]	0.444444	7.11111	2.22222	1.77778	2.44444	1.11111	2.51852
	K01791	09101 Carbohydrate metabolism	00520 Amino sugar and nucleotide sugar metabolism	K01791 wecB; UDP-N-acetylglucosamine 2-epimerase (non-hydrolysing)	09107 Glycan biosynthesis and metabolism	0.444444	7.11111	2.22222	1.77778	2.44444	1.11111	2.51852
	K06979	09183 Protein families: signaling and cellular processes	01504 Antimicrobial resistance genes	K06979 mph; macrolide phosphotransferase	Antimicrobial resistance genes [BR:ko01504]	0.444444	7.11111	2.22222	1.77778	2.44444	1.11111	2.51852
	K23271	09191 Unclassified: metabolism	99980 Enzymes with EC numbers	K23271 eltD; erythritol/L-threitol dehydrogenase	Enzymes [BR:ko01000]	0.444444	7.11111	2.22222	1.77778	2.44444	1.11111	2.51852
	K24040	09183 Protein families: signaling and cellular processes	02000 Transporters	K24040 ecfTA; energy-coupling factor transport system permease/ATP-binding protein	Transporters [BR:ko02000]	0.444444	7.11111	2.22222	1.77778	2.44444	1.11111	2.51852
	K01637	09101 Carbohydrate metabolism	00630 Glyoxylate and dicarboxylate metabolism	K01637 E4.1.3.1, aceA; isocitrate lyase	Enzymes [BR:ko01000]	0.384127	3.95556	7.95397	1.03175	1.22222	0.555556	2.5172
	K06200	09193 Unclassified: signaling and cellular processes	99995 Signaling proteins	K06200 cstA; carbon starvation protein	NA	0.384127	3.95556	7.95397	1.03175	1.22222	0.555556	2.5172
	K01715	09101 Carbohydrate metabolism	00650 Butanoate metabolism	K01715 crt; enoyl-CoA hydratase	Enzymes [BR:ko01000]	0.539683	3.88889	7.86508	1.03175	1.22222	0.555556	2.5172
	K03800	09108 Metabolism of cofactors and vitamins	00785 Lipoic acid metabolism	K03800 lplA, lplJ, lipL1; lipoate---protein ligase	Enzymes [BR:ko01000]	0.539683	3.88889	7.86508	1.03175	1.22222	0.555556	2.5172
	K07089	09194 Poorly characterized	99997 Function unknown	K07089 K07089; uncharacterized protein	NA	0.555556	3.11111	11.3889	0	0	0	2.50926
	K02548	09108 Metabolism of cofactors and vitamins	00130 Ubiquinone and other terpenoid-quinone biosynthesis	K02548 menA; 1,4-dihydroxy-2-naphthoate polyprenyltransferase	09180 Brite Hierarchies	0.577778	3.68889	8.12222	0.888889	1.22222	0.555556	2.50926
	K02510	09105 Amino acid metabolism	00350 Tyrosine metabolism	K02510 hpaI, hpcH; 4-hydroxy-2-oxoheptanedioate aldolase	Enzymes [BR:ko01000]	0.733333	3.62222	8.03333	0.888889	1.22222	0.555556	2.50926
	K14166	09183 Protein families: signaling and cellular processes	02000 Transporters	K14166 ycnJ; copper transport protein	Transporters [BR:ko02000]	0.939683	4.62222	9.34286	0.142857	0	0	2.50794
	K03179	09108 Metabolism of cofactors and vitamins	00130 Ubiquinone and other terpenoid-quinone biosynthesis	K03179 ubiA; 4-hydroxybenzoate polyprenyltransferase	09180 Brite Hierarchies	1.32381	4.8	8.46349	0.285714	0	0	2.47884
	K00641	09102 Energy metabolism	00920 Sulfur metabolism	K00641 metX; homoserine O-acetyltransferase/O-succinyltransferase	09105 Amino acid metabolism	0.31746	3.88889	7.75397	1.03175	1.22222	0.555556	2.46164
	K06177	09182 Protein families: genetic information processing	03009 Ribosome biogenesis	K06177 rluA; tRNA pseudouridine32 synthase / 23S rRNA pseudouridine746 synthase	03016 Transfer RNA biogenesis	0.31746	3.88889	7.75397	1.03175	1.22222	0.555556	2.46164
	K00848	09101 Carbohydrate metabolism	00040 Pentose and glucuronate interconversions	K00848 rhaB; rhamnulokinase	00051 Fructose and mannose metabolism	0.511111	3.62222	7.92222	0.888889	1.22222	0.555556	2.4537
	K01820	09101 Carbohydrate metabolism	00040 Pentose and glucuronate interconversions	K01820 rhaA; L-rhamnose isomerase / sugar isomerase	00051 Fructose and mannose metabolism	0.511111	3.62222	7.92222	0.888889	1.22222	0.555556	2.4537
	K14274	09101 Carbohydrate metabolism	00040 Pentose and glucuronate interconversions	K14274 xylC; xylono-1,5-lactonase	Enzymes [BR:ko01000]	0.511111	3.62222	7.92222	0.888889	1.22222	0.555556	2.4537
	K23245	09191 Unclassified: metabolism	99980 Enzymes with EC numbers	K23245 apnO; D-apionate oxidoisomerase	Enzymes [BR:ko01000]	0.511111	3.62222	7.92222	0.888889	1.22222	0.555556	2.4537
	K00574	09191 Unclassified: metabolism	99980 Enzymes with EC numbers	K00574 cfa; cyclopropane-fatty-acyl-phospholipid synthase	Enzymes [BR:ko01000]	1.33016	4.82222	8.00635	0.428571	0	0	2.43122
	K00008	09101 Carbohydrate metabolism	00040 Pentose and glucuronate interconversions	K00008 SORD, gutB; L-iditol 2-dehydrogenase	00051 Fructose and mannose metabolism	0.444444	0	14.1111	0	0	0	2.42593
	K13745	09105 Amino acid metabolism	00260 Glycine, serine and threonine metabolism	K13745 ddc; L-2,4-diaminobutyrate decarboxylase	Enzymes [BR:ko01000]	1.32381	4.35556	8.46349	0.285714	0	0	2.40476
	K03308	09193 Unclassified: signaling and cellular processes	99977 Transport	K03308 TC.NSS; neurotransmitter:Na+ symporter, NSS family	NA	0.288889	3.62222	7.81111	0.888889	1.22222	0.555556	2.39815
	K00446	09111 Xenobiotics biodegradation and metabolism	00362 Benzoate degradation	K00446 dmpB, xylE; catechol 2,3-dioxygenase	00361 Chlorocyclohexane and chlorobenzene degradation	0.444444	3.55556	7.72222	0.888889	1.22222	0.555556	2.39815
	K00560	09104 Nucleotide metabolism	00240 Pyrimidine metabolism	K00560 thyA, TYMS; thymidylate synthase	09108 Metabolism of cofactors and vitamins	0.444444	3.55556	7.72222	0.888889	1.22222	0.555556	2.39815
	K01744	09105 Amino acid metabolism	00250 Alanine, aspartate and glutamate metabolism	K01744 aspA; aspartate ammonia-lyase	Enzymes [BR:ko01000]	0.444444	3.55556	7.72222	0.888889	1.22222	0.555556	2.39815
	K08139	09143 Cell growth and death	04113 Meiosis - yeast	K08139 HXT; MFS transporter, SP family, sugar:H+ symporter	09180 Brite Hierarchies	0.444444	3.55556	7.72222	0.888889	1.22222	0.555556	2.39815
	K07222	09193 Unclassified: signaling and cellular processes	99994 Others	K07222 K07222; putative flavoprotein involved in K+ transport	NA	0.384127	0.4	13.454	0.142857	0	0	2.39683
	K02052	09145 Cellular community - prokaryotes	02024 Quorum sensing	K02052 ABC.SP.A; putative spermidine/putrescine transport system ATP-binding protein	09180 Brite Hierarchies	0.577778	0.133333	13.6222	0	0	0	2.38889
	K13658	09107 Glycan biosynthesis and metabolism	00543 Exopolysaccharide biosynthesis	K13658 gumI; beta-1,4-mannosyltransferase	09180 Brite Hierarchies	0.222222	0	14	0	0	0	2.37037
	K10545	09131 Membrane transport	02010 ABC transporters	K10545 xylG; D-xylose transport system ATP-binding protein	09180 Brite Hierarchies	1.22857	4.46667	8.32063	0.142857	0	0	2.35979
	K00009	09101 Carbohydrate metabolism	00051 Fructose and mannose metabolism	K00009 mtlD; mannitol-1-phosphate 5-dehydrogenase	Enzymes [BR:ko01000]	0.222222	3.55556	7.61111	0.888889	1.22222	0.555556	2.34259
	K00016	09101 Carbohydrate metabolism	00010 Glycolysis / Gluconeogenesis	K00016 LDH, ldh; L-lactate dehydrogenase	00620 Pyruvate metabolism	0.222222	3.55556	7.61111	0.888889	1.22222	0.555556	2.34259
	K00060	09105 Amino acid metabolism	00260 Glycine, serine and threonine metabolism	K00060 tdh; threonine 3-dehydrogenase	Enzymes [BR:ko01000]	0.222222	3.55556	7.61111	0.888889	1.22222	0.555556	2.34259
	K00116	09101 Carbohydrate metabolism	00020 Citrate cycle (TCA cycle)	K00116 mqo; malate dehydrogenase (quinone)	00620 Pyruvate metabolism	0.222222	3.55556	7.61111	0.888889	1.22222	0.555556	2.34259
	K00151	09105 Amino acid metabolism	00350 Tyrosine metabolism	K00151 hpaE, hpcC; 5-carboxymethyl-2-hydroxymuconic-semialdehyde dehydrogenase	Enzymes [BR:ko01000]	0.222222	3.55556	7.61111	0.888889	1.22222	0.555556	2.34259
	K00287	09108 Metabolism of cofactors and vitamins	00790 Folate biosynthesis	K00287 DHFR, folA; dihydrofolate reductase	00670 One carbon pool by folate	0.222222	3.55556	7.61111	0.888889	1.22222	0.555556	2.34259
	K00640	09102 Energy metabolism	00920 Sulfur metabolism	K00640 cysE; serine O-acetyltransferase	09105 Amino acid metabolism	0.222222	3.55556	7.61111	0.888889	1.22222	0.555556	2.34259
	K00878	09108 Metabolism of cofactors and vitamins	00730 Thiamine metabolism	K00878 thiM; hydroxyethylthiazole kinase	00740 Riboflavin metabolism	0.222222	3.55556	7.61111	0.888889	1.22222	0.555556	2.34259
	K01028	09101 Carbohydrate metabolism	00650 Butanoate metabolism	K01028 scoA; 3-oxoacid CoA-transferase subunit A	09105 Amino acid metabolism	0.222222	3.55556	7.61111	0.888889	1.22222	0.555556	2.34259
	K01029	09101 Carbohydrate metabolism	00650 Butanoate metabolism	K01029 scoB; 3-oxoacid CoA-transferase subunit B	09105 Amino acid metabolism	0.222222	3.55556	7.61111	0.888889	1.22222	0.555556	2.34259
	K01479	09105 Amino acid metabolism	00340 Histidine metabolism	K01479 hutG; formiminoglutamase	Enzymes [BR:ko01000]	0.222222	3.55556	7.61111	0.888889	1.22222	0.555556	2.34259
	K01661	09108 Metabolism of cofactors and vitamins	00130 Ubiquinone and other terpenoid-quinone biosynthesis	K01661 menB; naphthoate synthase	Enzymes [BR:ko01000]	0.222222	3.55556	7.61111	0.888889	1.22222	0.555556	2.34259
	K01911	09108 Metabolism of cofactors and vitamins	00130 Ubiquinone and other terpenoid-quinone biosynthesis	K01911 menE; o-succinylbenzoate---CoA ligase	Enzymes [BR:ko01000]	0.222222	3.55556	7.61111	0.888889	1.22222	0.555556	2.34259
	K02041	09131 Membrane transport	02010 ABC transporters	K02041 phnC; phosphonate transport system ATP-binding protein	09180 Brite Hierarchies	0.222222	3.55556	7.61111	0.888889	1.22222	0.555556	2.34259
	K02044	09131 Membrane transport	02010 ABC transporters	K02044 phnD; phosphonate transport system substrate-binding protein	09180 Brite Hierarchies	0.222222	3.55556	7.61111	0.888889	1.22222	0.555556	2.34259
	K02509	09105 Amino acid metabolism	00350 Tyrosine metabolism	K02509 hpaH; 2-oxo-hept-3-ene-1,7-dioate hydratase	Enzymes [BR:ko01000]	0.222222	3.55556	7.61111	0.888889	1.22222	0.555556	2.34259
	K02551	09108 Metabolism of cofactors and vitamins	00130 Ubiquinone and other terpenoid-quinone biosynthesis	K02551 menD; 2-succinyl-5-enolpyruvyl-6-hydroxy-3-cyclohexene-1-carboxylate synthase	Enzymes [BR:ko01000]	0.222222	3.55556	7.61111	0.888889	1.22222	0.555556	2.34259
	K02552	09108 Metabolism of cofactors and vitamins	00130 Ubiquinone and other terpenoid-quinone biosynthesis	K02552 menF; menaquinone-specific isochorismate synthase	09109 Metabolism of terpenoids and polyketides	0.222222	3.55556	7.61111	0.888889	1.22222	0.555556	2.34259
	K03380	09111 Xenobiotics biodegradation and metabolism	00627 Aminobenzoate degradation	K03380 E1.14.13.7; phenol 2-monooxygenase (NADPH)	00623 Toluene degradation	0.222222	3.55556	7.61111	0.888889	1.22222	0.555556	2.34259
	K03647	09191 Unclassified: metabolism	99984 Nucleotide metabolism	K03647 nrdI; protein involved in ribonucleotide reduction	NA	0.222222	3.55556	7.61111	0.888889	1.22222	0.555556	2.34259
	K05921	09105 Amino acid metabolism	00350 Tyrosine metabolism	K05921 hpaG; 5-oxopent-3-ene-1,2,5-tricarboxylate decarboxylase / 2-hydroxyhepta-2,4-diene-1,7-dioate isomerase	Enzymes [BR:ko01000]	0.222222	3.55556	7.61111	0.888889	1.22222	0.555556	2.34259
	K06191	09192 Unclassified: genetic information processing	99975 Protein processing	K06191 nrdH; glutaredoxin-like protein NrdH	NA	0.222222	3.55556	7.61111	0.888889	1.22222	0.555556	2.34259
	K06999	09191 Unclassified: metabolism	99999 Others	K06999 K06999; phospholipase/carboxylesterase	NA	0.222222	3.55556	7.61111	0.888889	1.22222	0.555556	2.34259
	K07386	09181 Protein families: metabolism	01002 Peptidases and inhibitors	K07386 pepO; putative endopeptidase	Enzymes [BR:ko01000]	0.222222	3.55556	7.61111	0.888889	1.22222	0.555556	2.34259
	K07816	09104 Nucleotide metabolism	00230 Purine metabolism	K07816 E2.7.6.5; GTP pyrophosphokinase	Enzymes [BR:ko01000]	0.222222	3.55556	7.61111	0.888889	1.22222	0.555556	2.34259
	K08987	09194 Poorly characterized	99996 General function prediction only	K08987 K08987; putative membrane protein	NA	0.222222	3.55556	7.61111	0.888889	1.22222	0.555556	2.34259
	K11744	09193 Unclassified: signaling and cellular processes	99992 Structural proteins	K11744 tqsA; AI-2 transport protein TqsA	NA	0.222222	3.55556	7.61111	0.888889	1.22222	0.555556	2.34259
	K14742	09182 Protein families: genetic information processing	03016 Transfer RNA biogenesis	K14742 tsaB; tRNA threonylcarbamoyladenosine biosynthesis protein TsaB	Transfer RNA biogenesis [BR:ko03016]	0.222222	3.55556	7.61111	0.888889	1.22222	0.555556	2.34259
	K15255	09182 Protein families: genetic information processing	03032 DNA replication proteins	K15255 PIF1; ATP-dependent DNA helicase PIF1	03029 Mitochondrial biogenesis	0.222222	3.55556	7.61111	0.888889	1.22222	0.555556	2.34259
	K15640	09194 Poorly characterized	99996 General function prediction only	K15640 K15640, phoE; uncharacterized phosphatase	NA	0.222222	3.55556	7.61111	0.888889	1.22222	0.555556	2.34259
	K15652	09109 Metabolism of terpenoids and polyketides	01053 Biosynthesis of siderophore group nonribosomal peptides	K15652 asbF; 3-dehydroshikimate dehydratase	Enzymes [BR:ko01000]	0.222222	3.55556	7.61111	0.888889	1.22222	0.555556	2.34259
	K16650	09107 Glycan biosynthesis and metabolism	00572 Arabinogalactan biosynthesis - Mycobacterium	K16650 glft2; galactofuranosylgalactofuranosylrhamnosyl-N-acetylglucosaminyl-diphospho-decaprenol beta-1,5/1,6-galactofuranosyltransferase	09180 Brite Hierarchies	0.222222	3.55556	7.61111	0.888889	1.22222	0.555556	2.34259
	K18926	09183 Protein families: signaling and cellular processes	02000 Transporters	K18926 lmrB; MFS transporter, DHA2 family, lincomycin resistance protein	Transporters [BR:ko02000]	0.222222	3.55556	7.61111	0.888889	1.22222	0.555556	2.34259
	K20444	09181 Protein families: metabolism	01005 Lipopolysaccharide biosynthesis proteins	K20444 rfbC; O-antigen biosynthesis protein	Enzymes [BR:ko01000]	0.222222	3.55556	7.61111	0.888889	1.22222	0.555556	2.34259
	K20611	09109 Metabolism of terpenoids and polyketides	00906 Carotenoid biosynthesis	K20611 crtD; 1-hydroxy-2-isopentenylcarotenoid 3,4-desaturase	Enzymes [BR:ko01000]	0.222222	3.55556	7.61111	0.888889	1.22222	0.555556	2.34259
	K23246	09191 Unclassified: metabolism	99980 Enzymes with EC numbers	K23246 apnL; D-apionolactonase	Enzymes [BR:ko01000]	0.222222	3.55556	7.61111	0.888889	1.22222	0.555556	2.34259
	K23987	09107 Glycan biosynthesis and metabolism	00541 O-Antigen nucleotide sugar biosynthesis	K23987 rfbCD, rmlCD; dTDP-4-dehydrorhamnose 3,5-epimerase/reductase	09109 Metabolism of terpenoids and polyketides	0.222222	3.55556	7.61111	0.888889	1.22222	0.555556	2.34259
	K02077	09183 Protein families: signaling and cellular processes	02000 Transporters	K02077 ABC.ZM.S; zinc/manganese transport system substrate-binding protein	Transporters [BR:ko02000]	0.161905	0.4	13.3429	0.142857	0	0	2.34127
	K18910	09191 Unclassified: metabolism	99980 Enzymes with EC numbers	K18910 dpe, lre; D-psicose/D-tagatose/L-ribulose 3-epimerase	Enzymes [BR:ko01000]	0.31746	0.333333	13.254	0.142857	0	0	2.34127
	K01724	09108 Metabolism of cofactors and vitamins	00790 Folate biosynthesis	K01724 PCBD, phhB; 4a-hydroxytetrahydrobiopterin dehydratase	09180 Brite Hierarchies	1.05079	4.84444	5.34286	1.03175	1.22222	0.555556	2.34127
	K06978	09194 Poorly characterized	99997 Function unknown	K06978 K06978; uncharacterized protein	NA	1.15873	4.88889	7.34921	0.571429	0	0	2.32804
	K22491	09182 Protein families: genetic information processing	03000 Transcription factors	K22491 litR; MerR family transcriptional regulator, light-induced transcriptional regulator	Transcription factors [BR:ko03000]	0.428571	4.77778	8.47619	0.142857	0	0	2.30423
	K18336	09101 Carbohydrate metabolism	00051 Fructose and mannose metabolism	K18336 lra6; 2,4-didehydro-3-deoxy-L-rhamnonate hydrolase	Enzymes [BR:ko01000]	0.288889	0.0666667	13.3111	0	0	0	2.27778
	K00067	09107 Glycan biosynthesis and metabolism	00541 O-Antigen nucleotide sugar biosynthesis	K00067 rfbD, rmlD; dTDP-4-dehydrorhamnose reductase	09109 Metabolism of terpenoids and polyketides	1	4	8.66667	0	0	0	2.27778
	K13633	09182 Protein families: genetic information processing	03000 Transcription factors	K13633 ftrA; AraC family transcriptional regulator, transcriptional activator FtrA	Transcription factors [BR:ko03000]	0.873016	4.77778	7.80952	0.142857	0	0	2.2672
	K01006	09101 Carbohydrate metabolism	00010 Glycolysis / Gluconeogenesis	K01006 ppdK; pyruvate, orthophosphate dikinase	00620 Pyruvate metabolism	0.939683	4.4	8.00952	0.142857	0	0	2.24868
	K01640	09101 Carbohydrate metabolism	00650 Butanoate metabolism	K01640 HMGCL, hmgL; hydroxymethylglutaryl-CoA lyase	09105 Amino acid metabolism	0.939683	4.4	8.00952	0.142857	0	0	2.24868
	K03809	09108 Metabolism of cofactors and vitamins	00130 Ubiquinone and other terpenoid-quinone biosynthesis	K03809 wrbA; NAD(P)H dehydrogenase (quinone)	Enzymes [BR:ko01000]	1.09524	4.33333	7.92063	0.142857	0	0	2.24868
	K16435	09109 Metabolism of terpenoids and polyketides	00523 Polyketide sugar unit biosynthesis	K16435 evaA, eryBVI, tylCVI, tylX3, staJ; dTDP-4-dehydro-6-deoxy-alpha-D-glucopyranose 2,3-dehydratase	01055 Biosynthesis of vancomycin group antibiotics	1.1619	3.95556	8.12063	0.142857	0	0	2.23016
	K07045	09194 Poorly characterized	99997 Function unknown	K07045 K07045; uncharacterized protein	NA	1.60635	3.73333	7.89841	0.142857	0	0	2.23016
	K03205	09131 Membrane transport	03070 Bacterial secretion system	K03205 virD4, lvhD4; type IV secretion system protein VirD4	09180 Brite Hierarchies	0.222222	0	13.1111	0	0	0	2.22222
	K07260	09107 Glycan biosynthesis and metabolism	00550 Peptidoglycan biosynthesis	K07260 vanY; zinc D-Ala-D-Ala carboxypeptidase	09130 Environmental Information Processing	0.0666667	0.0666667	13.2	0	0	0	2.22222
	K02160	09101 Carbohydrate metabolism	00620 Pyruvate metabolism	K02160 accB, bccP; acetyl-CoA carboxylase biotin carboxyl carrier protein	00640 Propanoate metabolism	0.777778	4	8.55556	0	0	0	2.22222
	K22894	09182 Protein families: genetic information processing	03000 Transcription factors	K22894 embR; SARP family transcriptional regulator, regulator of embCAB operon	Transcription factors [BR:ko03000]	1.38413	4.4	7.34286	0.142857	0	0	2.21164
	K15583	09131 Membrane transport	02010 ABC transporters	K15583 oppD; oligopeptide transport system ATP-binding protein	09140 Cellular Processes	1.10159	4.35556	7.46349	0.285714	0	0	2.20106
	K00833	09108 Metabolism of cofactors and vitamins	00780 Biotin metabolism	K00833 bioA; adenosylmethionine---8-amino-7-oxononanoate aminotransferase	09180 Brite Hierarchies	0.71746	4.4	7.89841	0.142857	0	0	2.19312
	K01796	09103 Lipid metabolism	00120 Primary bile acid biosynthesis	K01796 E5.1.99.4, AMACR, mcr; alpha-methylacyl-CoA racemase	09140 Cellular Processes	0.873016	4.33333	7.80952	0.142857	0	0	2.19312
	K03695	09149 Aging	04213 Longevity regulating pathway - multiple species	K03695 clpB; ATP-dependent Clp protease ATP-binding subunit ClpB	09180 Brite Hierarchies	1.1619	4.17778	7.67619	0.142857	0	0	2.19312
	K01251	09105 Amino acid metabolism	00270 Cysteine and methionine metabolism	K01251 AHCY, ahcY; adenosylhomocysteinase	09180 Brite Hierarchies	0.939683	3.95556	8.00952	0.142857	0	0	2.1746
	K03153	09108 Metabolism of cofactors and vitamins	00730 Thiamine metabolism	K03153 thiO; glycine oxidase	Enzymes [BR:ko01000]	0.939683	3.95556	8.00952	0.142857	0	0	2.1746
	K03926	09193 Unclassified: signaling and cellular processes	99994 Others	K03926 cutA; periplasmic divalent cation tolerance protein	NA	0.939683	3.95556	8.00952	0.142857	0	0	2.1746
	K05606	09101 Carbohydrate metabolism	00630 Glyoxylate and dicarboxylate metabolism	K05606 MCEE, epi; methylmalonyl-CoA/ethylmalonyl-CoA epimerase	00640 Propanoate metabolism	0.939683	3.95556	8.00952	0.142857	0	0	2.1746
	K05982	09182 Protein families: genetic information processing	03400 DNA repair and recombination proteins	K05982 E3.1.21.7, nfi; deoxyribonuclease V	Enzymes [BR:ko01000]	0.939683	3.95556	8.00952	0.142857	0	0	2.1746
	K00101	09101 Carbohydrate metabolism	00620 Pyruvate metabolism	K00101 lldD; L-lactate dehydrogenase (cytochrome)	Enzymes [BR:ko01000]	0	0	13	0	0	0	2.16667
	K07485	09192 Unclassified: genetic information processing	99976 Replication and repair	K07485 K07485; transposase	NA	0	0	13	0	0	0	2.16667
	K07734	09182 Protein families: genetic information processing	03000 Transcription factors	K07734 paiB; transcriptional regulator	Transcription factors [BR:ko03000]	0	0	13	0	0	0	2.16667
	K16567	09191 Unclassified: metabolism	99986 Glycan metabolism	K16567 exoQ; exopolysaccharide production protein ExoQ	NA	0	0	13	0	0	0	2.16667
	K01416	09181 Protein families: metabolism	01002 Peptidases and inhibitors	K01416 snpA; snapalysin	Enzymes [BR:ko01000]	1.03492	4.28889	7.26349	0.285714	0	0	2.1455
	K07588	09191 Unclassified: metabolism	99980 Enzymes with EC numbers	K07588 MMAA, argK; GTPase	Enzymes [BR:ko01000]	1.03492	4.28889	7.26349	0.285714	0	0	2.1455
	K11741	09183 Protein families: signaling and cellular processes	02000 Transporters	K11741 sugE; quaternary ammonium compound-resistance protein SugE	Transporters [BR:ko02000]	1.03492	4.28889	7.26349	0.285714	0	0	2.1455
	K13668	09107 Glycan biosynthesis and metabolism	00571 Lipoarabinomannan (LAM) biosynthesis	K13668 pimB; phosphatidyl-myo-inositol dimannoside synthase	09180 Brite Hierarchies	1.03492	4.28889	7.26349	0.285714	0	0	2.1455
	K21929	09124 Replication and repair	03410 Base excision repair	K21929 udg; uracil-DNA glycosylase	09180 Brite Hierarchies	0.650794	4.33333	7.69841	0.142857	0	0	2.13757
	K00318	09105 Amino acid metabolism	00330 Arginine and proline metabolism	K00318 PRODH, fadM, putB; proline dehydrogenase	Enzymes [BR:ko01000]	0.939683	4.17778	7.56508	0.142857	0	0	2.13757
	K06016	09104 Nucleotide metabolism	00240 Pyrimidine metabolism	K06016 pydC; beta-ureidopropionase / N-carbamoyl-L-amino-acid hydrolase	Enzymes [BR:ko01000]	1.22857	4.02222	7.43175	0.142857	0	0	2.13757
	K10543	09131 Membrane transport	02010 ABC transporters	K10543 xylF; D-xylose transport system substrate-binding protein	09180 Brite Hierarchies	1.22857	4.02222	7.43175	0.142857	0	0	2.13757
	K10544	09131 Membrane transport	02010 ABC transporters	K10544 xylH; D-xylose transport system permease protein	09180 Brite Hierarchies	1.22857	4.02222	7.43175	0.142857	0	0	2.13757
	K16438	09109 Metabolism of terpenoids and polyketides	00523 Polyketide sugar unit biosynthesis	K16438 evaD, eryBVII, aveBV, megDIV, staE; 5-epimerase	01055 Biosynthesis of vancomycin group antibiotics	0.71746	3.95556	7.89841	0.142857	0	0	2.11905
	K23777	09182 Protein families: genetic information processing	03000 Transcription factors	K23777 cecR; TetR/AcrR family transcriptional regulator, regulator of cefoperazone and chloramphenicol sensitivity	Transcription factors [BR:ko03000]	0.396825	5	6.87302	0.428571	0	0	2.1164
	K13953	09101 Carbohydrate metabolism	00010 Glycolysis / Gluconeogenesis	K13953 adhP; alcohol dehydrogenase, propanol-preferring	00620 Pyruvate metabolism	0.863492	2.02222	9.32857	0.428571	0	0	2.10714
	K07012	09183 Protein families: signaling and cellular processes	02048 Prokaryotic defense system	K07012 cas3; CRISPR-associated endonuclease/helicase Cas3	Enzymes [BR:ko01000]	0.939683	3.51111	8.00952	0.142857	0	0	2.10053
	K20420	09109 Metabolism of terpenoids and polyketides	01059 Biosynthesis of enediyne antibiotics	K20420 ncsB3; 2-hydroxy-5-methyl-1-naphthoate 7-hydroxylase	09180 Brite Hierarchies	1.35238	4.17778	6.62857	0.428571	0	0	2.09788
	K09456	09191 Unclassified: metabolism	99983 Lipid metabolism	K09456 aidB; putative acyl-CoA dehydrogenase	NA	0.812698	4.28889	7.15238	0.285714	0	0	2.08995
	K21417	09191 Unclassified: metabolism	99980 Enzymes with EC numbers	K21417 acoB; acetoin:2,6-dichlorophenolindophenol oxidoreductase subunit beta	Enzymes [BR:ko01000]	0.428571	4.33333	7.5873	0.142857	0	0	2.08201
	K03455	09193 Unclassified: signaling and cellular processes	99977 Transport	K03455 TC.KEF; monovalent cation:H+ antiporter-2, CPA2 family	NA	0.850794	4.08889	7.40952	0.142857	0	0	2.08201
	K16937	09102 Energy metabolism	00920 Sulfur metabolism	K16937 doxD; thiosulfate dehydrogenase (quinone) large subunit	Enzymes [BR:ko01000]	1.00635	4.02222	7.32063	0.142857	0	0	2.08201
	K03921	09103 Lipid metabolism	00061 Fatty acid biosynthesis	K03921 FAB2, SSI2, desA1; acyl-[acyl-carrier-protein] desaturase	01040 Biosynthesis of unsaturated fatty acids	1.1619	3.95556	7.23175	0.142857	0	0	2.08201
	K16163	09105 Amino acid metabolism	00350 Tyrosine metabolism	K16163 K16163; maleylpyruvate isomerase	Enzymes [BR:ko01000]	1.1619	3.95556	7.23175	0.142857	0	0	2.08201
	K18547	09181 Protein families: metabolism	01002 Peptidases and inhibitors	K18547 sprD; streptogrisin D	Enzymes [BR:ko01000]	1.1619	3.95556	7.23175	0.142857	0	0	2.08201
	K23518	09191 Unclassified: metabolism	99980 Enzymes with EC numbers	K23518 MACROD, ymdB; O-acetyl-ADP-ribose deacetylase	Enzymes [BR:ko01000]	0.761905	4.77778	4.14286	1.03175	1.22222	0.555556	2.08201
	K07228	09193 Unclassified: signaling and cellular processes	99994 Others	K07228 K07228; TrkA domain protein	NA	0.622222	4.06667	7.75556	0	0	0	2.07407
	K01666	09105 Amino acid metabolism	00360 Phenylalanine metabolism	K01666 mhpE; 4-hydroxy 2-oxovalerate aldolase	09111 Xenobiotics biodegradation and metabolism	1	3.55556	7.77778	0	0	0	2.05556
	K16422	09109 Metabolism of terpenoids and polyketides	01055 Biosynthesis of vancomycin group antibiotics	K16422 hmo, nocN; 4-hydroxymandelate oxidase	09110 Biosynthesis of other secondary metabolites	1	3.55556	7.77778	0	0	0	2.05556
	K01181	09191 Unclassified: metabolism	99980 Enzymes with EC numbers	K01181 E3.2.1.8, xynA; endo-1,4-beta-xylanase	Enzymes [BR:ko01000]	1.82222	3.15556	7.35556	0	0	0	2.05556
	K10680	09111 Xenobiotics biodegradation and metabolism	00633 Nitrotoluene degradation	K10680 nemA; N-ethylmaleimide reductase	Enzymes [BR:ko01000]	2.00635	0.466667	9.70952	0.142857	0	0	2.05423
	K15923	09107 Glycan biosynthesis and metabolism	00511 Other glycan degradation	K15923 AXY8, FUC95A, afcA; alpha-L-fucosidase 2	Enzymes [BR:ko01000]	1.4	4.51111	3.64444	0.888889	1.22222	0.555556	2.03704
	K00595	09108 Metabolism of cofactors and vitamins	00860 Porphyrin metabolism	K00595 cobL-cbiET; precorrin-6B C5,15-methyltransferase / cobalt-precorrin-6B C5,C15-methyltransferase	Enzymes [BR:ko01000]	1.03492	4.06667	6.81905	0.285714	0	0	2.03439
	K02224	09108 Metabolism of cofactors and vitamins	00860 Porphyrin metabolism	K02224 cobB-cbiA; cobyrinic acid a,c-diamide synthase	Enzymes [BR:ko01000]	0.650794	4.11111	7.25397	0.142857	0	0	2.02646
	K00457	09105 Amino acid metabolism	00350 Tyrosine metabolism	K00457 HPD, hppD; 4-hydroxyphenylpyruvate dioxygenase	00360 Phenylalanine metabolism	0.784127	4.02222	7.20952	0.142857	0	0	2.02646
	K00652	09108 Metabolism of cofactors and vitamins	00780 Biotin metabolism	K00652 bioF; 8-amino-7-oxononanoate synthase	09180 Brite Hierarchies	0.784127	4.02222	7.20952	0.142857	0	0	2.02646
	K19668	09101 Carbohydrate metabolism	00500 Starch and sucrose metabolism	K19668 CBH2, cbhA; cellulose 1,4-beta-cellobiosidase	09130 Environmental Information Processing	0.784127	4.02222	7.20952	0.142857	0	0	2.02646
	K22316	09108 Metabolism of cofactors and vitamins	00860 Porphyrin metabolism	K22316 rhnA-cobC; ribonuclease H / adenosylcobalamin/alpha-ribazole phosphatase	09120 Genetic Information Processing	0.784127	4.02222	7.20952	0.142857	0	0	2.02646
	K00335	09102 Energy metabolism	00190 Oxidative phosphorylation	K00335 nuoF; NADH-quinone oxidoreductase subunit F	Enzymes [BR:ko01000]	0.939683	3.95556	7.12063	0.142857	0	0	2.02646
	K00451	09105 Amino acid metabolism	00350 Tyrosine metabolism	K00451 HGD, hmgA; homogentisate 1,2-dioxygenase	09111 Xenobiotics biodegradation and metabolism	0.939683	3.95556	7.12063	0.142857	0	0	2.02646
	K00784	09182 Protein families: genetic information processing	03016 Transfer RNA biogenesis	K00784 rnz; ribonuclease Z	Enzymes [BR:ko01000]	0.939683	3.95556	7.12063	0.142857	0	0	2.02646
	K18911	09105 Amino acid metabolism	00340 Histidine metabolism	K18911 egtD; L-histidine Nalpha-methyltransferase	Enzymes [BR:ko01000]	0.939683	3.95556	7.12063	0.142857	0	0	2.02646
	K21148	09123 Folding, sorting and degradation	04122 Sulfur relay system	K21148 cysM; [CysO sulfur-carrier protein]-thiocarboxylate-dependent cysteine synthase	Enzymes [BR:ko01000]	0.939683	3.95556	7.12063	0.142857	0	0	2.02646
	K13015	09101 Carbohydrate metabolism	00520 Amino sugar and nucleotide sugar metabolism	K13015 wbpA; UDP-N-acetyl-D-glucosamine dehydrogenase	09107 Glycan biosynthesis and metabolism	1.11746	4.46667	3.76508	1.03175	1.22222	0.555556	2.02646
	K12429	09181 Protein families: metabolism	01004 Lipid biosynthesis proteins	K12429 fadD36; fatty acid CoA ligase FadD36	Lipid biosynthesis proteins [BR:ko01004]	0.555556	4	7.55556	0	0	0	2.01852
	K14340	09107 Glycan biosynthesis and metabolism	00571 Lipoarabinomannan (LAM) biosynthesis	K14340 K14340; mannosyltransferase	09180 Brite Hierarchies	0.555556	4	7.55556	0	0	0	2.01852
	K02554	09105 Amino acid metabolism	00360 Phenylalanine metabolism	K02554 mhpD; 2-keto-4-pentenoate hydratase	09111 Xenobiotics biodegradation and metabolism	0.777778	3.55556	7.66667	0	0	0	2
	K03367	09106 Metabolism of other amino acids	00470 D-Amino acid metabolism	K03367 dltA; D-alanine--poly(phosphoribitol) ligase subunit 1	09107 Glycan biosynthesis and metabolism	0.777778	3.55556	7.66667	0	0	0	2
	K07458	09182 Protein families: genetic information processing	03400 DNA repair and recombination proteins	K07458 vsr; DNA mismatch endonuclease, patch repair protein	Enzymes [BR:ko01000]	0.939683	4.17778	6.67619	0.142857	0	0	1.98942
	K00096	09103 Lipid metabolism	00564 Glycerophospholipid metabolism	K00096 araM, egsA; glycerol-1-phosphate dehydrogenase [NAD(P)+]	Enzymes [BR:ko01000]	0.71746	3.95556	7.00952	0.142857	0	0	1.9709
	K00174	09101 Carbohydrate metabolism	00010 Glycolysis / Gluconeogenesis	K00174 korA, oorA, oforA; 2-oxoglutarate/2-oxoacid ferredoxin oxidoreductase subunit alpha	00020 Citrate cycle (TCA cycle)	0.71746	3.95556	7.00952	0.142857	0	0	1.9709
	K00175	09101 Carbohydrate metabolism	00010 Glycolysis / Gluconeogenesis	K00175 korB, oorB, oforB; 2-oxoglutarate/2-oxoacid ferredoxin oxidoreductase subunit beta	00020 Citrate cycle (TCA cycle)	0.71746	3.95556	7.00952	0.142857	0	0	1.9709
	K00208	09103 Lipid metabolism	00061 Fatty acid biosynthesis	K00208 fabI; enoyl-[acyl-carrier protein] reductase I	09108 Metabolism of cofactors and vitamins	0.71746	3.95556	7.00952	0.142857	0	0	1.9709
	K00271	09105 Amino acid metabolism	00280 Valine, leucine and isoleucine degradation	K00271 vdh; valine dehydrogenase (NAD+)	Enzymes [BR:ko01000]	0.71746	3.95556	7.00952	0.142857	0	0	1.9709
	K00294	09105 Amino acid metabolism	00250 Alanine, aspartate and glutamate metabolism	K00294 E1.2.1.88; 1-pyrroline-5-carboxylate dehydrogenase	00330 Arginine and proline metabolism	0.71746	3.95556	7.00952	0.142857	0	0	1.9709
	K00334	09102 Energy metabolism	00190 Oxidative phosphorylation	K00334 nuoE; NADH-quinone oxidoreductase subunit E	Enzymes [BR:ko01000]	0.71746	3.95556	7.00952	0.142857	0	0	1.9709
	K00336	09102 Energy metabolism	00190 Oxidative phosphorylation	K00336 nuoG; NADH-quinone oxidoreductase subunit G	Enzymes [BR:ko01000]	0.71746	3.95556	7.00952	0.142857	0	0	1.9709
	K00390	09102 Energy metabolism	00920 Sulfur metabolism	K00390 cysH; phosphoadenosine phosphosulfate reductase	Enzymes [BR:ko01000]	0.71746	3.95556	7.00952	0.142857	0	0	1.9709
	K00392	09102 Energy metabolism	00920 Sulfur metabolism	K00392 sir; sulfite reductase (ferredoxin)	Enzymes [BR:ko01000]	0.71746	3.95556	7.00952	0.142857	0	0	1.9709
	K00518	09191 Unclassified: metabolism	99980 Enzymes with EC numbers	K00518 sodN; nickel superoxide dismutase	Enzymes [BR:ko01000]	0.71746	3.95556	7.00952	0.142857	0	0	1.9709
	K00548	09105 Amino acid metabolism	00270 Cysteine and methionine metabolism	K00548 metH, MTR; 5-methyltetrahydrofolate--homocysteine methyltransferase	09106 Metabolism of other amino acids	0.71746	3.95556	7.00952	0.142857	0	0	1.9709
	K00598	09191 Unclassified: metabolism	99980 Enzymes with EC numbers	K00598 tam; trans-aconitate 2-methyltransferase	Enzymes [BR:ko01000]	0.71746	3.95556	7.00952	0.142857	0	0	1.9709
	K00798	09108 Metabolism of cofactors and vitamins	00860 Porphyrin metabolism	K00798 MMAB, pduO; cob(I)alamin adenosyltransferase	Enzymes [BR:ko01000]	0.71746	3.95556	7.00952	0.142857	0	0	1.9709
	K00856	09104 Nucleotide metabolism	00230 Purine metabolism	K00856 ADK, adoK; adenosine kinase	Enzymes [BR:ko01000]	0.71746	3.95556	7.00952	0.142857	0	0	1.9709
	K00957	09102 Energy metabolism	00920 Sulfur metabolism	K00957 cysD; sulfate adenylyltransferase subunit 2	09104 Nucleotide metabolism	0.71746	3.95556	7.00952	0.142857	0	0	1.9709
	K01012	09108 Metabolism of cofactors and vitamins	00780 Biotin metabolism	K01012 bioB; biotin synthase	Enzymes [BR:ko01000]	0.71746	3.95556	7.00952	0.142857	0	0	1.9709
	K01555	09105 Amino acid metabolism	00350 Tyrosine metabolism	K01555 FAH, fahA; fumarylacetoacetase	09111 Xenobiotics biodegradation and metabolism	0.71746	3.95556	7.00952	0.142857	0	0	1.9709
	K01613	09103 Lipid metabolism	00564 Glycerophospholipid metabolism	K01613 psd, PISD; phosphatidylserine decarboxylase	Enzymes [BR:ko01000]	0.71746	3.95556	7.00952	0.142857	0	0	1.9709
	K01676	09101 Carbohydrate metabolism	00020 Citrate cycle (TCA cycle)	K01676 E4.2.1.2A, fumA, fumB; fumarate hydratase, class I	00620 Pyruvate metabolism	0.71746	3.95556	7.00952	0.142857	0	0	1.9709
	K01758	09105 Amino acid metabolism	00260 Glycine, serine and threonine metabolism	K01758 CTH; cystathionine gamma-lyase	00270 Cysteine and methionine metabolism	0.71746	3.95556	7.00952	0.142857	0	0	1.9709
	K01849	09101 Carbohydrate metabolism	00630 Glyoxylate and dicarboxylate metabolism	K01849 E5.4.99.2B, mcmA2; methylmalonyl-CoA mutase, C-terminal domain	00640 Propanoate metabolism	0.71746	3.95556	7.00952	0.142857	0	0	1.9709
	K01907	09101 Carbohydrate metabolism	00650 Butanoate metabolism	K01907 AACS, acsA; acetoacetyl-CoA synthetase	09105 Amino acid metabolism	0.71746	3.95556	7.00952	0.142857	0	0	1.9709
	K01919	09105 Amino acid metabolism	00270 Cysteine and methionine metabolism	K01919 gshA; glutamate--cysteine ligase	09106 Metabolism of other amino acids	0.71746	3.95556	7.00952	0.142857	0	0	1.9709
	K01926	09182 Protein families: genetic information processing	03000 Transcription factors	K01926 rex; redox-sensing transcriptional repressor	Transcription factors [BR:ko03000]	0.71746	3.95556	7.00952	0.142857	0	0	1.9709
	K01935	09108 Metabolism of cofactors and vitamins	00780 Biotin metabolism	K01935 bioD; dethiobiotin synthetase	Enzymes [BR:ko01000]	0.71746	3.95556	7.00952	0.142857	0	0	1.9709
	K01975	09182 Protein families: genetic information processing	03016 Transfer RNA biogenesis	K01975 thpR; RNA 2',3'-cyclic 3'-phosphodiesterase	Enzymes [BR:ko01000]	0.71746	3.95556	7.00952	0.142857	0	0	1.9709
	K02116	09181 Protein families: metabolism	00194 Photosynthesis proteins	K02116 atpI; ATP synthase protein I	Photosynthesis proteins [BR:ko00194]	0.71746	3.95556	7.00952	0.142857	0	0	1.9709
	K02233	09108 Metabolism of cofactors and vitamins	00860 Porphyrin metabolism	K02233 E2.7.8.26, cobS, cobV; adenosylcobinamide-GDP ribazoletransferase	Enzymes [BR:ko01000]	0.71746	3.95556	7.00952	0.142857	0	0	1.9709
	K03149	09108 Metabolism of cofactors and vitamins	00730 Thiamine metabolism	K03149 thiG; thiazole synthase	Enzymes [BR:ko01000]	0.71746	3.95556	7.00952	0.142857	0	0	1.9709
	K03154	09123 Folding, sorting and degradation	04122 Sulfur relay system	K03154 thiS; sulfur carrier protein	NA	0.71746	3.95556	7.00952	0.142857	0	0	1.9709
	K03182	09108 Metabolism of cofactors and vitamins	00130 Ubiquinone and other terpenoid-quinone biosynthesis	K03182 ubiD; 4-hydroxy-3-polyprenylbenzoate decarboxylase	Enzymes [BR:ko01000]	0.71746	3.95556	7.00952	0.142857	0	0	1.9709
	K03186	09108 Metabolism of cofactors and vitamins	00740 Riboflavin metabolism	K03186 ubiX, bsdB, PAD1; flavin prenyltransferase	00130 Ubiquinone and other terpenoid-quinone biosynthesis	0.71746	3.95556	7.00952	0.142857	0	0	1.9709
	K03432	09123 Folding, sorting and degradation	03050 Proteasome	K03432 psmA, prcA; proteasome alpha subunit	09180 Brite Hierarchies	0.71746	3.95556	7.00952	0.142857	0	0	1.9709
	K03465	09104 Nucleotide metabolism	00240 Pyrimidine metabolism	K03465 thyX, thy1; thymidylate synthase (FAD)	09108 Metabolism of cofactors and vitamins	0.71746	3.95556	7.00952	0.142857	0	0	1.9709
	K03525	09108 Metabolism of cofactors and vitamins	00770 Pantothenate and CoA biosynthesis	K03525 coaX; type III pantothenate kinase	Enzymes [BR:ko01000]	0.71746	3.95556	7.00952	0.142857	0	0	1.9709
	K04093	09105 Amino acid metabolism	00400 Phenylalanine, tyrosine and tryptophan biosynthesis	K04093 pheA1; chorismate mutase	Enzymes [BR:ko01000]	0.71746	3.95556	7.00952	0.142857	0	0	1.9709
	K04104	09191 Unclassified: metabolism	99980 Enzymes with EC numbers	K04104 accD3; acyl-CoA carboxylase subunit beta	Enzymes [BR:ko01000]	0.71746	3.95556	7.00952	0.142857	0	0	1.9709
	K06959	09192 Unclassified: genetic information processing	99973 Transcription	K06959 tex; protein Tex	NA	0.71746	3.95556	7.00952	0.142857	0	0	1.9709
	K07004	09194 Poorly characterized	99997 Function unknown	K07004 K07004; uncharacterized protein	NA	0.71746	3.95556	7.00952	0.142857	0	0	1.9709
	K07008	09105 Amino acid metabolism	00340 Histidine metabolism	K07008 egtC; gamma-glutamyl hercynylcysteine S-oxide hydrolase	Enzymes [BR:ko01000]	0.71746	3.95556	7.00952	0.142857	0	0	1.9709
	K07009	09107 Glycan biosynthesis and metabolism	00550 Peptidoglycan biosynthesis	K07009 gatD; lipid II isoglutaminyl synthase (glutamine-hydrolysing)	Enzymes [BR:ko01000]	0.71746	3.95556	7.00952	0.142857	0	0	1.9709
	K07030	09191 Unclassified: metabolism	99980 Enzymes with EC numbers	K07030 fakA; fatty acid kinase	Enzymes [BR:ko01000]	0.71746	3.95556	7.00952	0.142857	0	0	1.9709
	K07067	09191 Unclassified: metabolism	99980 Enzymes with EC numbers	K07067 disA; diadenylate cyclase	Enzymes [BR:ko01000]	0.71746	3.95556	7.00952	0.142857	0	0	1.9709
	K07157	09194 Poorly characterized	99997 Function unknown	K07157 K07157; uncharacterized protein	NA	0.71746	3.95556	7.00952	0.142857	0	0	1.9709
	K07735	09182 Protein families: genetic information processing	03000 Transcription factors	K07735 algH; putative transcriptional regulator	Transcription factors [BR:ko03000]	0.71746	3.95556	7.00952	0.142857	0	0	1.9709
	K08999	09194 Poorly characterized	99997 Function unknown	K08999 K08999; uncharacterized protein	NA	0.71746	3.95556	7.00952	0.142857	0	0	1.9709
	K09764	09194 Poorly characterized	99997 Function unknown	K09764 K09764; uncharacterized protein	NA	0.71746	3.95556	7.00952	0.142857	0	0	1.9709
	K11212	09102 Energy metabolism	00680 Methane metabolism	K11212 cofD; LPPG:FO 2-phospho-L-lactate transferase	Enzymes [BR:ko01000]	0.71746	3.95556	7.00952	0.142857	0	0	1.9709
	K11779	09102 Energy metabolism	00680 Methane metabolism	K11779 fbiC; FO synthase	Enzymes [BR:ko01000]	0.71746	3.95556	7.00952	0.142857	0	0	1.9709
	K11782	09108 Metabolism of cofactors and vitamins	00130 Ubiquinone and other terpenoid-quinone biosynthesis	K11782 mqnA; chorismate dehydratase	Enzymes [BR:ko01000]	0.71746	3.95556	7.00952	0.142857	0	0	1.9709
	K11783	09108 Metabolism of cofactors and vitamins	00130 Ubiquinone and other terpenoid-quinone biosynthesis	K11783 mqnB; futalosine hydrolase	Enzymes [BR:ko01000]	0.71746	3.95556	7.00952	0.142857	0	0	1.9709
	K11784	09108 Metabolism of cofactors and vitamins	00130 Ubiquinone and other terpenoid-quinone biosynthesis	K11784 mqnC; cyclic dehypoxanthinyl futalosine synthase	Enzymes [BR:ko01000]	0.71746	3.95556	7.00952	0.142857	0	0	1.9709
	K11785	09108 Metabolism of cofactors and vitamins	00130 Ubiquinone and other terpenoid-quinone biosynthesis	K11785 mqnD; 1,4-dihydroxy-6-naphthoate synthase	Enzymes [BR:ko01000]	0.71746	3.95556	7.00952	0.142857	0	0	1.9709
	K13542	09108 Metabolism of cofactors and vitamins	00860 Porphyrin metabolism	K13542 cobA-hemD; uroporphyrinogen III methyltransferase / synthase	Enzymes [BR:ko01000]	0.71746	3.95556	7.00952	0.142857	0	0	1.9709
	K14441	09182 Protein families: genetic information processing	03009 Ribosome biogenesis	K14441 rimO; ribosomal protein S12 methylthiotransferase	Enzymes [BR:ko01000]	0.71746	3.95556	7.00952	0.142857	0	0	1.9709
	K14941	09102 Energy metabolism	00680 Methane metabolism	K14941 cofC, fbiD; 2-phospho-L-lactate/phosphoenolpyruvate guanylyltransferase	Enzymes [BR:ko01000]	0.71746	3.95556	7.00952	0.142857	0	0	1.9709
	K15371	09102 Energy metabolism	00910 Nitrogen metabolism	K15371 GDH2; glutamate dehydrogenase	09105 Amino acid metabolism	0.71746	3.95556	7.00952	0.142857	0	0	1.9709
	K17103	09103 Lipid metabolism	00564 Glycerophospholipid metabolism	K17103 CHO1, pssA; CDP-diacylglycerol---serine O-phosphatidyltransferase	09105 Amino acid metabolism	0.71746	3.95556	7.00952	0.142857	0	0	1.9709
	K18285	09108 Metabolism of cofactors and vitamins	00130 Ubiquinone and other terpenoid-quinone biosynthesis	K18285 mqnE; aminodeoxyfutalosine synthase	Enzymes [BR:ko01000]	0.71746	3.95556	7.00952	0.142857	0	0	1.9709
	K18286	09108 Metabolism of cofactors and vitamins	00130 Ubiquinone and other terpenoid-quinone biosynthesis	K18286 add; aminodeoxyfutalosine deaminase	Enzymes [BR:ko01000]	0.71746	3.95556	7.00952	0.142857	0	0	1.9709
	K18912	09105 Amino acid metabolism	00340 Histidine metabolism	K18912 egtB; gamma-glutamyl hercynylcysteine S-oxide synthase	Enzymes [BR:ko01000]	0.71746	3.95556	7.00952	0.142857	0	0	1.9709
	K19702	09181 Protein families: metabolism	01002 Peptidases and inhibitors	K19702 E3.4.11.24; aminopeptidase S	Enzymes [BR:ko01000]	0.71746	3.95556	7.00952	0.142857	0	0	1.9709
	K21140	09123 Folding, sorting and degradation	04122 Sulfur relay system	K21140 mec; [CysO sulfur-carrier protein]-S-L-cysteine hydrolase	Enzymes [BR:ko01000]	0.71746	3.95556	7.00952	0.142857	0	0	1.9709
	K22311	09107 Glycan biosynthesis and metabolism	00571 Lipoarabinomannan (LAM) biosynthesis	K22311 ptfP1; phosphatidylinositol dimannoside acyltransferase	Enzymes [BR:ko01000]	0.71746	3.95556	7.00952	0.142857	0	0	1.9709
	K23393	09107 Glycan biosynthesis and metabolism	00550 Peptidoglycan biosynthesis	K23393 murT; lipid II isoglutaminyl synthase (glutamine-hydrolysing)	Enzymes [BR:ko01000]	0.71746	3.95556	7.00952	0.142857	0	0	1.9709
	K23541	09182 Protein families: genetic information processing	04131 Membrane trafficking	K23541 TMEM165, GDT1; Ca2+/H+ antiporter, TMEM165/GDT1 family	09183 Protein families: signaling and cellular processes	0.71746	3.95556	7.00952	0.142857	0	0	1.9709
	K24120	09191 Unclassified: metabolism	99980 Enzymes with EC numbers	K24120 ahpE; mycoredoxin-dependent peroxiredoxin	Enzymes [BR:ko01000]	0.71746	3.95556	7.00952	0.142857	0	0	1.9709
	K00038	09103 Lipid metabolism	00140 Steroid hormone biosynthesis	K00038 E1.1.1.53; 3alpha(or 20beta)-hydroxysteroid dehydrogenase	Enzymes [BR:ko01000]	0.873016	3.88889	6.92063	0.142857	0	0	1.9709
	K01039	09101 Carbohydrate metabolism	00650 Butanoate metabolism	K01039 gctA; glutaconate CoA-transferase, subunit A	09111 Xenobiotics biodegradation and metabolism	0.873016	3.88889	6.92063	0.142857	0	0	1.9709
	K12955	09191 Unclassified: metabolism	99980 Enzymes with EC numbers	K12955 ctpI; cation-transporting P-type ATPase I	NA	0.873016	3.88889	6.92063	0.142857	0	0	1.9709
	K01082	09102 Energy metabolism	00920 Sulfur metabolism	K01082 cysQ, MET22, BPNT1; 3'(2'), 5'-bisphosphate nucleotidase	09180 Brite Hierarchies	0.333333	4	7.44444	0	0	0	1.96296
	K03272	09107 Glycan biosynthesis and metabolism	00540 Lipopolysaccharide biosynthesis	K03272 gmhC, hldE, waaE, rfaE; D-beta-D-heptose 7-phosphate kinase / D-beta-D-heptose 1-phosphate adenosyltransferase	09180 Brite Hierarchies	0.333333	4	7.44444	0	0	0	1.96296
	K05770	09133 Signaling molecules and interaction	04080 Neuroactive ligand-receptor interaction	K05770 TSPO, BZRP; translocator protein	09140 Cellular Processes	0.333333	4	7.44444	0	0	0	1.96296
	K13525	09123 Folding, sorting and degradation	04141 Protein processing in endoplasmic reticulum	K13525 VCP, CDC48; transitional endoplasmic reticulum ATPase	09160 Human Diseases	0.333333	4	7.44444	0	0	0	1.96296
	K14339	09107 Glycan biosynthesis and metabolism	00571 Lipoarabinomannan (LAM) biosynthesis	K14339 mptB; alpha-1,6-mannosyltransferase	09180 Brite Hierarchies	0.333333	4	7.44444	0	0	0	1.96296
	K21021	09145 Cellular community - prokaryotes	02025 Biofilm formation - Pseudomonas aeruginosa	K21021 tpbB; diguanylate cyclase	Enzymes [BR:ko01000]	0.333333	4	7.44444	0	0	0	1.96296
	K07100	09194 Poorly characterized	99996 General function prediction only	K07100 K07100; putative phosphoribosyl transferase	NA	1.06667	3.62222	7.08889	0	0	0	1.96296
	K07005	09194 Poorly characterized	99997 Function unknown	K07005 K07005; uncharacterized protein	NA	0.606349	1.28889	9.73175	0.142857	0	0	1.96164
	K06219	09182 Protein families: genetic information processing	03016 Transfer RNA biogenesis	K06219 smtA, cmoM; tRNA 5-carboxymethoxyuridine methyltransferase	Enzymes [BR:ko01000]	0.555556	3.55556	7.55556	0	0	0	1.94444
	K22298	09182 Protein families: genetic information processing	03000 Transcription factors	K22298 smtB; ArsR family transcriptional regulator, zinc-responsive transcriptional repressor	Transcription factors [BR:ko03000]	0.555556	3.55556	7.55556	0	0	0	1.94444
	K00529	09103 Lipid metabolism	00071 Fatty acid degradation	K00529 hcaD; 3-phenylpropionate/trans-cinnamate dioxygenase ferredoxin reductase component	09105 Amino acid metabolism	1.72381	4.42222	2.55238	1.1746	1.22222	0.555556	1.9418
	K12434	09181 Protein families: metabolism	01004 Lipid biosynthesis proteins	K12434 pks7; polyketide synthase 7	Lipid biosynthesis proteins [BR:ko01004]	1.66667	3.55556	6.33333	0	0	0	1.92593
	K01811	09191 Unclassified: metabolism	99980 Enzymes with EC numbers	K01811 xylS, yicI; alpha-D-xyloside xylohydrolase	Enzymes [BR:ko01000]	1.53333	4.2	3.15556	0.888889	1.22222	0.555556	1.92593
	K06893	09194 Poorly characterized	99997 Function unknown	K06893 K06893; uncharacterized protein	NA	2.26667	0.488889	8.74444	0	0	0	1.91667
	K01278	09154 Digestive system	04974 Protein digestion and absorption	K01278 DPP4, CD26; dipeptidyl-peptidase 4	09180 Brite Hierarchies	0.650794	3.88889	6.80952	0.142857	0	0	1.91534
	K01448	09175 Drug resistance: antimicrobial	01503 Cationic antimicrobial peptide (CAMP) resistance	K01448 amiABC; N-acetylmuramoyl-L-alanine amidase	09180 Brite Hierarchies	0.650794	3.88889	6.80952	0.142857	0	0	1.91534
	K01965	09101 Carbohydrate metabolism	00630 Glyoxylate and dicarboxylate metabolism	K01965 PCCA, pccA; propionyl-CoA carboxylase alpha chain	00640 Propanoate metabolism	0.650794	3.88889	6.80952	0.142857	0	0	1.91534
	K01970	09191 Unclassified: metabolism	99980 Enzymes with EC numbers	K01970 accD2; acyl-CoA carboxylase subunit beta	Enzymes [BR:ko01000]	0.650794	3.88889	6.80952	0.142857	0	0	1.91534
	K02227	09108 Metabolism of cofactors and vitamins	00860 Porphyrin metabolism	K02227 cbiB, cobD; adenosylcobinamide-phosphate synthase	Enzymes [BR:ko01000]	0.650794	3.88889	6.80952	0.142857	0	0	1.91534
	K02232	09108 Metabolism of cofactors and vitamins	00860 Porphyrin metabolism	K02232 cobQ, cbiP; adenosylcobyric acid synthase	Enzymes [BR:ko01000]	0.650794	3.88889	6.80952	0.142857	0	0	1.91534
	K09117	09194 Poorly characterized	99997 Function unknown	K09117 K09117; uncharacterized protein	NA	0.650794	3.88889	6.80952	0.142857	0	0	1.91534
	K09930	09194 Poorly characterized	99997 Function unknown	K09930 K09930; uncharacterized protein	NA	0.650794	3.88889	6.80952	0.142857	0	0	1.91534
	K09935	09191 Unclassified: metabolism	99980 Enzymes with EC numbers	K09935 ybiA; N-glycosidase YbiA	Enzymes [BR:ko01000]	0.650794	3.88889	6.80952	0.142857	0	0	1.91534
	K09981	09194 Poorly characterized	99997 Function unknown	K09981 K09981; uncharacterized protein	NA	0.650794	3.88889	6.80952	0.142857	0	0	1.91534
	K11250	09183 Protein families: signaling and cellular processes	02000 Transporters	K11250 leuE; leucine efflux protein	Transporters [BR:ko02000]	0.650794	3.88889	6.80952	0.142857	0	0	1.91534
	K14447	09101 Carbohydrate metabolism	00630 Glyoxylate and dicarboxylate metabolism	K14447 ecm; ethylmalonyl-CoA mutase	Enzymes [BR:ko01000]	0.650794	3.88889	6.80952	0.142857	0	0	1.91534
	K23684	09181 Protein families: metabolism	01003 Glycosyltransferases	K23684 aglJ; dolichol-phosphate hexosyltransferase	Enzymes [BR:ko01000]	0.650794	3.88889	6.80952	0.142857	0	0	1.91534
	K00876	09104 Nucleotide metabolism	00240 Pyrimidine metabolism	K00876 udk, UCK; uridine kinase	09111 Xenobiotics biodegradation and metabolism	0.828571	4.4	3.45397	1.03175	1.22222	0.555556	1.91534
	K00882	09101 Carbohydrate metabolism	00051 Fructose and mannose metabolism	K00882 fruK; 1-phosphofructokinase	09130 Environmental Information Processing	0.828571	4.4	3.45397	1.03175	1.22222	0.555556	1.91534
	K03637	09108 Metabolism of cofactors and vitamins	00790 Folate biosynthesis	K03637 moaC, CNX3; cyclic pyranopterin monophosphate synthase	09120 Genetic Information Processing	0.828571	4.4	3.45397	1.03175	1.22222	0.555556	1.91534
	K00823	09101 Carbohydrate metabolism	00640 Propanoate metabolism	K00823 puuE; 4-aminobutyrate aminotransferase	00650 Butanoate metabolism	0.844444	3.62222	6.97778	0	0	0	1.90741
	K03190	09192 Unclassified: genetic information processing	99975 Protein processing	K03190 ureD, ureH; urease accessory protein	NA	0.92381	4.73333	2.70794	1.1746	1.22222	0.555556	1.88624
	K01561	09111 Xenobiotics biodegradation and metabolism	00625 Chloroalkane and chloroalkene degradation	K01561 dehH; haloacetate dehalogenase	00361 Chlorocyclohexane and chlorobenzene degradation	0.828571	1.28889	8.95397	0.142857	0	0	1.86905
	K01634	09103 Lipid metabolism	00600 Sphingolipid metabolism	K01634 SGPL1, DPL1; sphinganine-1-phosphate aldolase	09130 Environmental Information Processing	0.428571	3.88889	6.69841	0.142857	0	0	1.85979
	K05595	09183 Protein families: signaling and cellular processes	02000 Transporters	K05595 marC; multiple antibiotic resistance protein	Transporters [BR:ko02000]	0.428571	3.88889	6.69841	0.142857	0	0	1.85979
	K06443	09109 Metabolism of terpenoids and polyketides	00906 Carotenoid biosynthesis	K06443 lcyB, crtL1, crtY; lycopene beta-cyclase	Enzymes [BR:ko01000]	0.428571	3.88889	6.69841	0.142857	0	0	1.85979
	K09879	09109 Metabolism of terpenoids and polyketides	00906 Carotenoid biosynthesis	K09879 crtU, cruE; carotenoid phi-ring synthase / carotenoid chi-ring synthase	Enzymes [BR:ko01000]	0.428571	3.88889	6.69841	0.142857	0	0	1.85979
	K10027	09109 Metabolism of terpenoids and polyketides	00906 Carotenoid biosynthesis	K10027 crtI; phytoene desaturase	Enzymes [BR:ko01000]	0.428571	3.88889	6.69841	0.142857	0	0	1.85979
	K16329	09104 Nucleotide metabolism	00240 Pyrimidine metabolism	K16329 psuG; pseudouridylate synthase	Enzymes [BR:ko01000]	0.428571	3.88889	6.69841	0.142857	0	0	1.85979
	K16914	09182 Protein families: genetic information processing	03009 Ribosome biogenesis	K16914 RIOX1, NO66; protein-L-histidine (3S)-3-hydroxylase / [histone H3]-trimethyl-L-lysine4/36 demethylase	03036 Chromosome and associated proteins	0.428571	3.88889	6.69841	0.142857	0	0	1.85979
	K21416	09191 Unclassified: metabolism	99980 Enzymes with EC numbers	K21416 acoA; acetoin:2,6-dichlorophenolindophenol oxidoreductase subunit alpha	Enzymes [BR:ko01000]	0.428571	3.88889	6.69841	0.142857	0	0	1.85979
	K01821	09111 Xenobiotics biodegradation and metabolism	00362 Benzoate degradation	K01821 praC, xylH; 4-oxalocrotonate tautomerase	00622 Xylene degradation	1.00635	3.57778	6.43175	0.142857	0	0	1.85979
	K07653	09132 Signal transduction	02020 Two-component system	K07653 mprB; two-component system, OmpR family, sensor histidine kinase MprB	09180 Brite Hierarchies	1.1619	3.51111	6.34286	0.142857	0	0	1.85979
	K07669	09132 Signal transduction	02020 Two-component system	K07669 mprA; two-component system, OmpR family, response regulator MprA	09180 Brite Hierarchies	1.1619	3.51111	6.34286	0.142857	0	0	1.85979
	K13010	09101 Carbohydrate metabolism	00520 Amino sugar and nucleotide sugar metabolism	K13010 per, rfbE; perosamine synthetase	09107 Glycan biosynthesis and metabolism	0.761905	4.33333	3.25397	1.03175	1.22222	0.555556	1.85979
	K00360	09102 Energy metabolism	00910 Nitrogen metabolism	K00360 nasB; assimilatory nitrate reductase electron transfer subunit	Enzymes [BR:ko01000]	0.622222	3.62222	6.86667	0	0	0	1.85185
	K00372	09102 Energy metabolism	00910 Nitrogen metabolism	K00372 nasC, nasA; assimilatory nitrate reductase catalytic subunit	Enzymes [BR:ko01000]	0.622222	3.62222	6.86667	0	0	0	1.85185
	K00588	09110 Biosynthesis of other secondary metabolites	00940 Phenylpropanoid biosynthesis	K00588 E2.1.1.104; caffeoyl-CoA O-methyltransferase	00945 Stilbenoid, diarylheptanoid and gingerol biosynthesis	0.622222	3.62222	6.86667	0	0	0	1.85185
	K03392	09105 Amino acid metabolism	00380 Tryptophan metabolism	K03392 ACMSD; aminocarboxymuconate-semialdehyde decarboxylase	Enzymes [BR:ko01000]	0.622222	3.62222	6.86667	0	0	0	1.85185
	K03824	09191 Unclassified: metabolism	99980 Enzymes with EC numbers	K03824 yhbS; putative acetyltransferase	Enzymes [BR:ko01000]	0.622222	3.62222	6.86667	0	0	0	1.85185
	K05996	09181 Protein families: metabolism	01002 Peptidases and inhibitors	K05996 cpt; carboxypeptidase T	Enzymes [BR:ko01000]	0.622222	3.62222	6.86667	0	0	0	1.85185
	K13327	09109 Metabolism of terpenoids and polyketides	00523 Polyketide sugar unit biosynthesis	K13327 spnN, oleW; dTDP-3,4-didehydro-2,6-dideoxy-alpha-D-glucose 3-reductase	Enzymes [BR:ko01000]	0.622222	3.62222	6.86667	0	0	0	1.85185
	K16423	09109 Metabolism of terpenoids and polyketides	01055 Biosynthesis of vancomycin group antibiotics	K16423 hpgT, nocG; (S)-3,5-dihydroxyphenylglycine transaminase	09110 Biosynthesis of other secondary metabolites	0.622222	3.62222	6.86667	0	0	0	1.85185
	K04073	09101 Carbohydrate metabolism	00620 Pyruvate metabolism	K04073 mhpF; acetaldehyde dehydrogenase	00650 Butanoate metabolism	0.777778	3.55556	6.77778	0	0	0	1.85185
	K05499	09182 Protein families: genetic information processing	03000 Transcription factors	K05499 cytR; LacI family transcriptional regulator, repressor for deo operon, udp, cdd, tsx, nupC, and nupG	Transcription factors [BR:ko03000]	0.955556	4.06667	3.42222	0.888889	1.22222	0.555556	1.85185
	K01428	09104 Nucleotide metabolism	00230 Purine metabolism	K01428 ureC; urease subunit alpha	09105 Amino acid metabolism	0.796825	4.84444	2.29524	1.31746	1.22222	0.555556	1.83862
	K13988	09104 Nucleotide metabolism	00230 Purine metabolism	K13988 NUDT9; ADP-ribose pyrophosphatase	Enzymes [BR:ko01000]	0.555556	3.33333	7.11111	0	0	0	1.83333
	K01429	09104 Nucleotide metabolism	00230 Purine metabolism	K01429 ureB; urease subunit beta	09105 Amino acid metabolism	0.701587	4.73333	2.59683	1.1746	1.22222	0.555556	1.83069
	K01430	09104 Nucleotide metabolism	00230 Purine metabolism	K01430 ureA; urease subunit gamma	09105 Amino acid metabolism	0.701587	4.73333	2.59683	1.1746	1.22222	0.555556	1.83069
	K03188	09192 Unclassified: genetic information processing	99975 Protein processing	K03188 ureF; urease accessory protein	NA	0.701587	4.73333	2.59683	1.1746	1.22222	0.555556	1.83069
	K03189	09192 Unclassified: genetic information processing	99975 Protein processing	K03189 ureG; urease accessory protein	NA	0.701587	4.73333	2.59683	1.1746	1.22222	0.555556	1.83069
	K16927	09183 Protein families: signaling and cellular processes	02000 Transporters	K16927 cbrT; energy-coupling factor transport system substrate-specific component	Transporters [BR:ko02000]	0.71746	3.95556	6.12063	0.142857	0	0	1.82275
	K01118	09191 Unclassified: metabolism	99980 Enzymes with EC numbers	K01118 acpD, azoR; FMN-dependent NADH-azoreductase	Enzymes [BR:ko01000]	0.895238	4.46667	2.76508	1.03175	1.22222	0.555556	1.82275
	K03335	09101 Carbohydrate metabolism	00562 Inositol phosphate metabolism	K03335 iolE; inosose dehydratase	Enzymes [BR:ko01000]	1.27302	3.95556	2.7873	1.03175	1.22222	0.555556	1.80423
	K02230	09108 Metabolism of cofactors and vitamins	00860 Porphyrin metabolism	K02230 cobN; cobaltochelatase CobN	Enzymes [BR:ko01000]	0.650794	3.66667	6.36508	0.142857	0	0	1.80423
	K03404	09108 Metabolism of cofactors and vitamins	00860 Porphyrin metabolism	K03404 chlD, bchD; magnesium chelatase subunit D	Enzymes [BR:ko01000]	0.650794	3.66667	6.36508	0.142857	0	0	1.80423
	K05936	09108 Metabolism of cofactors and vitamins	00860 Porphyrin metabolism	K05936 cobM, cbiF; precorrin-4/cobalt-precorrin-4 C11-methyltransferase	Enzymes [BR:ko01000]	0.650794	3.66667	6.36508	0.142857	0	0	1.80423
	K06042	09108 Metabolism of cofactors and vitamins	00860 Porphyrin metabolism	K06042 cobH-cbiC; precorrin-8X/cobalt-precorrin-8 methylmutase	Enzymes [BR:ko01000]	0.650794	3.66667	6.36508	0.142857	0	0	1.80423
	K19221	09108 Metabolism of cofactors and vitamins	00860 Porphyrin metabolism	K19221 cobA, btuR; cob(I)alamin adenosyltransferase	Enzymes [BR:ko01000]	0.650794	3.66667	6.36508	0.142857	0	0	1.80423
	K20421	09109 Metabolism of terpenoids and polyketides	01059 Biosynthesis of enediyne antibiotics	K20421 ncsB1; 2,7-dihydroxy-5-methyl-1-naphthoate 7-O-methyltransferase	09180 Brite Hierarchies	0.4	3.62222	6.75556	0	0	0	1.7963
	K21681	09101 Carbohydrate metabolism	00040 Pentose and glucuronate interconversions	K21681 bcs1; ribitol-5-phosphate 2-dehydrogenase (NADP+) / D-ribitol-5-phosphate cytidylyltransferase	Enzymes [BR:ko01000]	0.4	3.62222	6.75556	0	0	0	1.7963
	K01617	09111 Xenobiotics biodegradation and metabolism	00362 Benzoate degradation	K01617 dmpH, xylI, nahK; 2-oxo-3-hexenedioate decarboxylase	00622 Xylene degradation	0.555556	3.55556	6.66667	0	0	0	1.7963
	K03782	09105 Amino acid metabolism	00360 Phenylalanine metabolism	K03782 katG; catalase-peroxidase	00380 Tryptophan metabolism	0.555556	3.55556	6.66667	0	0	0	1.7963
	K10217	09105 Amino acid metabolism	00380 Tryptophan metabolism	K10217 dmpC, xylG, praB; aminomuconate-semialdehyde/2-hydroxymuconate-6-semialdehyde dehydrogenase	09111 Xenobiotics biodegradation and metabolism	0.555556	3.55556	6.66667	0	0	0	1.7963
	K14667	09181 Protein families: metabolism	01008 Polyketide biosynthesis proteins	K14667 whiEIII; minimal PKS ketosynthase (KS/KS alpha)	Enzymes [BR:ko01000]	0.555556	3.55556	6.66667	0	0	0	1.7963
	K14668	09181 Protein families: metabolism	01008 Polyketide biosynthesis proteins	K14668 whiEIV; minimal PKS chain-length factor (CLF/KS beta)	Enzymes [BR:ko01000]	0.555556	3.55556	6.66667	0	0	0	1.7963
	K14670	09181 Protein families: metabolism	01008 Polyketide biosynthesis proteins	K14670 whiEVI; aromatase	Polyketide biosynthesis proteins [BR:ko01008]	0.555556	3.55556	6.66667	0	0	0	1.7963
	K14673	09181 Protein families: metabolism	01008 Polyketide biosynthesis proteins	K14673 whiEII; putative monooxygenase	Polyketide biosynthesis proteins [BR:ko01008]	0.555556	3.55556	6.66667	0	0	0	1.7963
	K21284	09191 Unclassified: metabolism	99980 Enzymes with EC numbers	K21284 acmA, sibE; 3-hydroxy-4-methylanthranilate adenylyltransferase	Enzymes [BR:ko01000]	0.555556	3.55556	6.66667	0	0	0	1.7963
	K21700	09191 Unclassified: metabolism	99985 Amino acid metabolism	K21700 bauB; beta-alanine degradation protein BauB	NA	0.555556	3.55556	6.66667	0	0	0	1.7963
	K22579	09191 Unclassified: metabolism	99980 Enzymes with EC numbers	K22579 rph; rifampicin phosphotransferase	Enzymes [BR:ko01000]	0.555556	3.55556	6.66667	0	0	0	1.7963
	K09951	09183 Protein families: signaling and cellular processes	02048 Prokaryotic defense system	K09951 cas2; CRISPR-associated protein Cas2	Prokaryotic defense system [BR:ko02048]	0.622222	3.17778	6.86667	0	0	0	1.77778
	K15342	09182 Protein families: genetic information processing	03400 DNA repair and recombination proteins	K15342 cas1; CRISP-associated protein Cas1	09183 Protein families: signaling and cellular processes	0.622222	3.17778	6.86667	0	0	0	1.77778
	K15634	09101 Carbohydrate metabolism	00010 Glycolysis / Gluconeogenesis	K15634 gpmB; 2,3-bisphosphoglycerate-dependent phosphoglycerate mutase	09102 Energy metabolism	0.479365	4.73333	2.48571	1.1746	1.22222	0.555556	1.77513
	K02379	09191 Unclassified: metabolism	99982 Energy metabolism	K02379 fdhD; FdhD protein	NA	0.634921	4.66667	2.39683	1.1746	1.22222	0.555556	1.77513
	K19222	09108 Metabolism of cofactors and vitamins	00130 Ubiquinone and other terpenoid-quinone biosynthesis	K19222 menI, DHNAT; 1,4-dihydroxy-2-naphthoyl-CoA hydrolase	Enzymes [BR:ko01000]	0.92381	4.51111	2.26349	1.1746	1.22222	0.555556	1.77513
	K08884	09181 Protein families: metabolism	01001 Protein kinases	K08884 K08884; serine/threonine protein kinase, bacterial	Enzymes [BR:ko01000]	0.879365	3.91111	5.5746	0.285714	0	0	1.77513
	K04091	09102 Energy metabolism	00920 Sulfur metabolism	K04091 ssuD, msuD; alkanesulfonate monooxygenase	Enzymes [BR:ko01000]	0.495238	3.95556	6.00952	0.142857	0	0	1.7672
	K00153	09191 Unclassified: metabolism	99980 Enzymes with EC numbers	K00153 E1.1.1.306; S-(hydroxymethyl)mycothiol dehydrogenase	Enzymes [BR:ko01000]	0.828571	4.4	2.56508	1.03175	1.22222	0.555556	1.7672
	K00355	09108 Metabolism of cofactors and vitamins	00130 Ubiquinone and other terpenoid-quinone biosynthesis	K00355 NQO1; NAD(P)H dehydrogenase (quinone)	09160 Human Diseases	0.71746	3.51111	6.12063	0.142857	0	0	1.74868
	K03581	09124 Replication and repair	03440 Homologous recombination	K03581 recD; exodeoxyribonuclease V alpha subunit	09180 Brite Hierarchies	0.71746	3.51111	6.12063	0.142857	0	0	1.74868
	K00452	09105 Amino acid metabolism	00380 Tryptophan metabolism	K00452 HAAO; 3-hydroxyanthranilate 3,4-dioxygenase	Enzymes [BR:ko01000]	0.333333	3.55556	6.55556	0	0	0	1.74074
	K00955	09102 Energy metabolism	00920 Sulfur metabolism	K00955 cysNC; bifunctional enzyme CysN/CysC	09104 Nucleotide metabolism	0.333333	3.55556	6.55556	0	0	0	1.74074
	K00958	09102 Energy metabolism	00920 Sulfur metabolism	K00958 sat, met3; sulfate adenylyltransferase	09104 Nucleotide metabolism	0.333333	3.55556	6.55556	0	0	0	1.74074
	K01759	09101 Carbohydrate metabolism	00620 Pyruvate metabolism	K01759 GLO1, gloA; lactoylglutathione lyase	Enzymes [BR:ko01000]	0.333333	3.55556	6.55556	0	0	0	1.74074
	K01843	09105 Amino acid metabolism	00310 Lysine degradation	K01843 kamA; lysine 2,3-aminomutase	Enzymes [BR:ko01000]	0.333333	3.55556	6.55556	0	0	0	1.74074
	K01844	09105 Amino acid metabolism	00310 Lysine degradation	K01844 kamD; beta-lysine 5,6-aminomutase alpha subunit	09106 Metabolism of other amino acids	0.333333	3.55556	6.55556	0	0	0	1.74074
	K03271	09107 Glycan biosynthesis and metabolism	00540 Lipopolysaccharide biosynthesis	K03271 gmhA, lpcA; D-sedoheptulose 7-phosphate isomerase	09180 Brite Hierarchies	0.333333	3.55556	6.55556	0	0	0	1.74074
	K03296	09193 Unclassified: signaling and cellular processes	99977 Transport	K03296 TC.HAE1; hydrophobic/amphiphilic exporter-1 (mainly G- bacteria), HAE1 family	NA	0.333333	3.55556	6.55556	0	0	0	1.74074
	K03429	09103 Lipid metabolism	00561 Glycerolipid metabolism	K03429 ugtP; processive 1,2-diacylglycerol beta-glucosyltransferase	09107 Glycan biosynthesis and metabolism	0.333333	3.55556	6.55556	0	0	0	1.74074
	K03567	09145 Cellular community - prokaryotes	02026 Biofilm formation - Escherichia coli	K03567 gcvR; glycine cleavage system transcriptional repressor	09180 Brite Hierarchies	0.333333	3.55556	6.55556	0	0	0	1.74074
	K03621	09103 Lipid metabolism	00561 Glycerolipid metabolism	K03621 plsX; phosphate acyltransferase	09180 Brite Hierarchies	0.333333	3.55556	6.55556	0	0	0	1.74074
	K03642	09193 Unclassified: signaling and cellular processes	99992 Structural proteins	K03642 rlpA; rare lipoprotein A	NA	0.333333	3.55556	6.55556	0	0	0	1.74074
	K03688	09191 Unclassified: metabolism	99987 Cofactor metabolism	K03688 ubiB, aarF; ubiquinone biosynthesis protein	NA	0.333333	3.55556	6.55556	0	0	0	1.74074
	K04085	09123 Folding, sorting and degradation	04122 Sulfur relay system	K04085 tusA, sirA; tRNA 2-thiouridine synthesizing protein A	09180 Brite Hierarchies	0.333333	3.55556	6.55556	0	0	0	1.74074
	K05946	09107 Glycan biosynthesis and metabolism	00552 Teichoic acid biosynthesis	K05946 tagA, tarA; N-acetylglucosaminyldiphosphoundecaprenol N-acetyl-beta-D-mannosaminyltransferase	09180 Brite Hierarchies	0.333333	3.55556	6.55556	0	0	0	1.74074
	K06001	09105 Amino acid metabolism	00260 Glycine, serine and threonine metabolism	K06001 trpB; tryptophan synthase beta chain	00400 Phenylalanine, tyrosine and tryptophan biosynthesis	0.333333	3.55556	6.55556	0	0	0	1.74074
	K06013	09109 Metabolism of terpenoids and polyketides	00900 Terpenoid backbone biosynthesis	K06013 STE24; STE24 endopeptidase	09180 Brite Hierarchies	0.333333	3.55556	6.55556	0	0	0	1.74074
	K06020	09182 Protein families: genetic information processing	03016 Transfer RNA biogenesis	K06020 ettA; energy-dependent translational throttle protein EttA	Transfer RNA biogenesis [BR:ko03016]	0.333333	3.55556	6.55556	0	0	0	1.74074
	K06881	09102 Energy metabolism	00920 Sulfur metabolism	K06881 nrnA; bifunctional oligoribonuclease and PAP phosphatase NrnA	09180 Brite Hierarchies	0.333333	3.55556	6.55556	0	0	0	1.74074
	K07443	09192 Unclassified: genetic information processing	99976 Replication and repair	K07443 ybaZ; methylated-DNA-protein-cysteine methyltransferase related protein	NA	0.333333	3.55556	6.55556	0	0	0	1.74074
	K08260	09108 Metabolism of cofactors and vitamins	00860 Porphyrin metabolism	K08260 cbiZ; adenosylcobinamide hydrolase	Enzymes [BR:ko01000]	0.333333	3.55556	6.55556	0	0	0	1.74074
	K08995	09194 Poorly characterized	99996 General function prediction only	K08995 K08995; putative membrane protein	NA	0.333333	3.55556	6.55556	0	0	0	1.74074
	K09131	09194 Poorly characterized	99997 Function unknown	K09131 K09131; uncharacterized protein	NA	0.333333	3.55556	6.55556	0	0	0	1.74074
	K10215	09111 Xenobiotics biodegradation and metabolism	00627 Aminobenzoate degradation	K10215 ethA; monooxygenase	Enzymes [BR:ko01000]	0.333333	3.55556	6.55556	0	0	0	1.74074
	K11381	09101 Carbohydrate metabolism	00640 Propanoate metabolism	K11381 bkdA; 2-oxoisovalerate dehydrogenase E1 component	09105 Amino acid metabolism	0.333333	3.55556	6.55556	0	0	0	1.74074
	K12454	09101 Carbohydrate metabolism	00520 Amino sugar and nucleotide sugar metabolism	K12454 rfbE; CDP-paratose 2-epimerase	09107 Glycan biosynthesis and metabolism	0.333333	3.55556	6.55556	0	0	0	1.74074
	K12994	09181 Protein families: metabolism	01005 Lipopolysaccharide biosynthesis proteins	K12994 wbdB, mtfB; O-antigen biosynthesis alpha-1,3-mannosyltransferase	Enzymes [BR:ko01000]	0.333333	3.55556	6.55556	0	0	0	1.74074
	K13766	09105 Amino acid metabolism	00280 Valine, leucine and isoleucine degradation	K13766 liuC; methylglutaconyl-CoA hydratase	Enzymes [BR:ko01000]	0.333333	3.55556	6.55556	0	0	0	1.74074
	K15067	09105 Amino acid metabolism	00380 Tryptophan metabolism	K15067 amnD; 2-aminomuconate deaminase	Enzymes [BR:ko01000]	0.333333	3.55556	6.55556	0	0	0	1.74074
	K15916	09101 Carbohydrate metabolism	00010 Glycolysis / Gluconeogenesis	K15916 pgi-pmi; glucose/mannose-6-phosphate isomerase	00030 Pentose phosphate pathway	0.333333	3.55556	6.55556	0	0	0	1.74074
	K16648	09107 Glycan biosynthesis and metabolism	00571 Lipoarabinomannan (LAM) biosynthesis	K16648 aftD; arabinofuranan 3-O-arabinosyltransferase	00572 Arabinogalactan biosynthesis - Mycobacterium	0.333333	3.55556	6.55556	0	0	0	1.74074
	K18011	09105 Amino acid metabolism	00310 Lysine degradation	K18011 kamE; beta-lysine 5,6-aminomutase beta subunit	09106 Metabolism of other amino acids	0.333333	3.55556	6.55556	0	0	0	1.74074
	K18012	09105 Amino acid metabolism	00310 Lysine degradation	K18012 kdd; L-erythro-3,5-diaminohexanoate dehydrogenase	Enzymes [BR:ko01000]	0.333333	3.55556	6.55556	0	0	0	1.74074
	K18013	09105 Amino acid metabolism	00310 Lysine degradation	K18013 kce; 3-keto-5-aminohexanoate cleavage enzyme	Enzymes [BR:ko01000]	0.333333	3.55556	6.55556	0	0	0	1.74074
	K18014	09105 Amino acid metabolism	00310 Lysine degradation	K18014 kal; 3-aminobutyryl-CoA ammonia-lyase	Enzymes [BR:ko01000]	0.333333	3.55556	6.55556	0	0	0	1.74074
	K18208	09191 Unclassified: metabolism	99980 Enzymes with EC numbers	K18208 RNLS; renalase	Enzymes [BR:ko01000]	0.333333	3.55556	6.55556	0	0	0	1.74074
	K18682	09123 Folding, sorting and degradation	03018 RNA degradation	K18682 rny; ribonucrease Y	09180 Brite Hierarchies	0.333333	3.55556	6.55556	0	0	0	1.74074
	K18700	09191 Unclassified: metabolism	99980 Enzymes with EC numbers	K18700 flK; fluoroacetyl-CoA thioesterase	Enzymes [BR:ko01000]	0.333333	3.55556	6.55556	0	0	0	1.74074
	K21273	09109 Metabolism of terpenoids and polyketides	00900 Terpenoid backbone biosynthesis	K21273 E2.5.1.88; trans,polycis-polyprenyl diphosphate synthase	Enzymes [BR:ko01000]	0.333333	3.55556	6.55556	0	0	0	1.74074
	K21472	09181 Protein families: metabolism	01002 Peptidases and inhibitors	K21472 lytH; peptidoglycan LD-endopeptidase LytH	01011 Peptidoglycan biosynthesis and degradation proteins	0.333333	3.55556	6.55556	0	0	0	1.74074
	K21567	09191 Unclassified: metabolism	99980 Enzymes with EC numbers	K21567 fnr; ferredoxin/flavodoxin---NADP+ reductase	Enzymes [BR:ko01000]	0.333333	3.55556	6.55556	0	0	0	1.74074
	K22205	09191 Unclassified: metabolism	99980 Enzymes with EC numbers	K22205 E3.13.2.3; S-adenosyl-L-methionine hydrolase (adenosine-forming)	Enzymes [BR:ko01000]	0.333333	3.55556	6.55556	0	0	0	1.74074
	K22769	09103 Lipid metabolism	01040 Biosynthesis of unsaturated fatty acids	K22769 desA3; NADPH-dependent stearoyl-CoA 9-desaturase	09180 Brite Hierarchies	0.333333	3.55556	6.55556	0	0	0	1.74074
	K22770	09103 Lipid metabolism	01040 Biosynthesis of unsaturated fatty acids	K22770 K22770; stearoyl-CoA 9-desaturase NADPH oxidoreductase	NA	0.333333	3.55556	6.55556	0	0	0	1.74074
	K22969	09101 Carbohydrate metabolism	00030 Pentose phosphate pathway	K22969 gdh; glucose 1-dehydrogenase	Enzymes [BR:ko01000]	0.333333	3.55556	6.55556	0	0	0	1.74074
	K23169	09107 Glycan biosynthesis and metabolism	00550 Peptidoglycan biosynthesis	K23169 murD2; UDP-N-acetylmuramoyl-L-alanine---L-glutamate ligase	Enzymes [BR:ko01000]	0.333333	3.55556	6.55556	0	0	0	1.74074
	K23170	09107 Glycan biosynthesis and metabolism	00550 Peptidoglycan biosynthesis	K23170 murL; UDP-N-acetyl-alpha-D-muramoyl-L-alanyl-L-glutamate epimerase	Enzymes [BR:ko01000]	0.333333	3.55556	6.55556	0	0	0	1.74074
	K24160	09183 Protein families: signaling and cellular processes	02000 Transporters	K24160 NHA1, SOD2; sodium/hydrogen antiporter	Transporters [BR:ko02000]	0.333333	3.55556	6.55556	0	0	0	1.74074
	K20862	09108 Metabolism of cofactors and vitamins	00740 Riboflavin metabolism	K20862 yigB; FMN hydrolase / 5-amino-6-(5-phospho-D-ribitylamino)uracil phosphatase	Enzymes [BR:ko01000]	0.777778	3.33333	6.33333	0	0	0	1.74074
	K22847	09105 Amino acid metabolism	00270 Cysteine and methionine metabolism	K22847 cysK2; S-sulfo-L-cysteine synthase (3-phospho-L-serine-dependent)	Enzymes [BR:ko01000]	0.911111	3.24444	6.28889	0	0	0	1.74074
	K03893	09183 Protein families: signaling and cellular processes	02000 Transporters	K03893 arsB; arsenical pump membrane protein	Transporters [BR:ko02000]	0.606349	0.844444	8.84286	0.142857	0	0	1.73942
	K15372	09106 Metabolism of other amino acids	00410 beta-Alanine metabolism	K15372 toa; taurine---2-oxoglutarate transaminase	00430 Taurine and hypotaurine metabolism	0.761905	0.777778	8.75397	0.142857	0	0	1.73942
	K07741	09192 Unclassified: genetic information processing	99973 Transcription	K07741 antB; anti-repressor protein	NA	0.555556	3.11111	6.66667	0	0	0	1.72222
	K12953	09191 Unclassified: metabolism	99980 Enzymes with EC numbers	K12953 ctpF; cation-transporting P-type ATPase F	NA	0.555556	3.11111	6.66667	0	0	0	1.72222
	K01222	09101 Carbohydrate metabolism	00010 Glycolysis / Gluconeogenesis	K01222 E3.2.1.86A, celF; 6-phospho-beta-glucosidase	00500 Starch and sucrose metabolism	1.14603	4.28889	1.93016	1.1746	1.22222	0.555556	1.71958
	K00661	09191 Unclassified: metabolism	99980 Enzymes with EC numbers	K00661 maa; maltose O-acetyltransferase	Enzymes [BR:ko01000]	0.450794	4.46667	2.54286	1.03175	1.22222	0.555556	1.71164
	K05553	09109 Metabolism of terpenoids and polyketides	01056 Biosynthesis of type II polyketide backbone	K05553 actI3, oxyC, tcmM, snoa3, aknD, mtmS; minimal PKS acyl carrier protein	00253 Tetracycline biosynthesis	0.466667	3.68889	6.06667	0	0	0	1.7037
	K01198	09101 Carbohydrate metabolism	00520 Amino sugar and nucleotide sugar metabolism	K01198 xynB; xylan 1,4-beta-xylosidase	Enzymes [BR:ko01000]	0.955556	4.06667	2.53333	0.888889	1.22222	0.555556	1.7037
	K01190	09101 Carbohydrate metabolism	00052 Galactose metabolism	K01190 lacZ; beta-galactosidase	09103 Lipid metabolism	1.68889	3.68889	2.17778	0.888889	1.22222	0.555556	1.7037
	K13641	09182 Protein families: genetic information processing	03000 Transcription factors	K13641 iclR; IclR family transcriptional regulator, acetate operon repressor	Transcription factors [BR:ko03000]	0.895238	0.911111	8.26508	0.142857	0	0	1.70238
	K05576	09102 Energy metabolism	00190 Oxidative phosphorylation	K05576 ndhE; NAD(P)H-quinone oxidoreductase subunit 4L	Enzymes [BR:ko01000]	0.4	3.4	6.31111	0	0	0	1.68519
	K07023	09104 Nucleotide metabolism	00230 Purine metabolism	K07023 YGK1, HDDC2; 5'-deoxynucleotidase	00240 Pyrimidine metabolism	0.555556	3.33333	6.22222	0	0	0	1.68519
	K00091	09191 Unclassified: metabolism	99980 Enzymes with EC numbers	K00091 E1.1.1.219; dihydroflavonol-4-reductase	Enzymes [BR:ko01000]	0.844444	3.17778	6.08889	0	0	0	1.68519
	K01857	09111 Xenobiotics biodegradation and metabolism	00362 Benzoate degradation	K01857 pcaB; 3-carboxy-cis,cis-muconate cycloisomerase	Enzymes [BR:ko01000]	1	3.11111	6	0	0	0	1.68519
	K03930	09191 Unclassified: metabolism	99980 Enzymes with EC numbers	K03930 estA; putative tributyrin esterase	Enzymes [BR:ko01000]	0.444444	4	3	0.888889	1.22222	0.555556	1.68519
	K03973	09182 Protein families: genetic information processing	03000 Transcription factors	K03973 pspC; phage shock protein C	09183 Protein families: signaling and cellular processes	0.444444	4	3	0.888889	1.22222	0.555556	1.68519
	K07192	09152 Endocrine system	04910 Insulin signaling pathway	K07192 FLOT; flotillin	09180 Brite Hierarchies	0.539683	0.777778	8.64286	0.142857	0	0	1.68386
	K08676	09181 Protein families: metabolism	01002 Peptidases and inhibitors	K08676 tri; tricorn protease	Enzymes [BR:ko01000]	0.768254	4.35556	1.90794	1.1746	1.22222	0.555556	1.66402
	K18234	09183 Protein families: signaling and cellular processes	01504 Antimicrobial resistance genes	K18234 vat; virginiamycin A acetyltransferase	Enzymes [BR:ko01000]	0.495238	3.73333	5.56508	0.142857	0	0	1.65608
	K22552	09108 Metabolism of cofactors and vitamins	00860 Porphyrin metabolism	K22552 mmcO; multicopper oxidase	Enzymes [BR:ko01000]	0.650794	3.66667	5.47619	0.142857	0	0	1.65608
	K09793	09194 Poorly characterized	99997 Function unknown	K09793 K09793; uncharacterized protein	NA	0.384127	4.4	2.34286	1.03175	1.22222	0.555556	1.65608
	K01804	09101 Carbohydrate metabolism	00040 Pentose and glucuronate interconversions	K01804 araA; L-arabinose isomerase	Enzymes [BR:ko01000]	0.539683	4.33333	2.25397	1.03175	1.22222	0.555556	1.65608
	K03649	09124 Replication and repair	03410 Base excision repair	K03649 mug; double-stranded uracil-DNA glycosylase	09180 Brite Hierarchies	0.539683	4.33333	2.25397	1.03175	1.22222	0.555556	1.65608
	K09164	09194 Poorly characterized	99997 Function unknown	K09164 K09164; uncharacterized protein	NA	0.479365	1.17778	7.98571	0.285714	0	0	1.65476
	K05551	09109 Metabolism of terpenoids and polyketides	01056 Biosynthesis of type II polyketide backbone	K05551 actI1, oxyA, tcmK, snoa1, aknB, mtmP; minimal PKS ketosynthase (KS/KS alpha)	00253 Tetracycline biosynthesis	0.4	3.62222	5.86667	0	0	0	1.64815
	K05552	09109 Metabolism of terpenoids and polyketides	01056 Biosynthesis of type II polyketide backbone	K05552 actI2, oxyB, tcmL, snoa2, aknC, mtmK; minimal PKS chain-length factor (CLF/KS beta)	00253 Tetracycline biosynthesis	0.4	3.62222	5.86667	0	0	0	1.64815
	K05554	09109 Metabolism of terpenoids and polyketides	01056 Biosynthesis of type II polyketide backbone	K05554 actVII; aromatase	09180 Brite Hierarchies	0.4	3.62222	5.86667	0	0	0	1.64815
	K12420	09109 Metabolism of terpenoids and polyketides	01056 Biosynthesis of type II polyketide backbone	K12420 actIII, oxyJ, snoaD, aknA; ketoreductase	00253 Tetracycline biosynthesis	0.4	3.62222	5.86667	0	0	0	1.64815
	K01790	09107 Glycan biosynthesis and metabolism	00541 O-Antigen nucleotide sugar biosynthesis	K01790 rfbC, rmlC; dTDP-4-dehydrorhamnose 3,5-epimerase	09109 Metabolism of terpenoids and polyketides	0.555556	3.55556	5.77778	0	0	0	1.64815
	K22227	09108 Metabolism of cofactors and vitamins	00860 Porphyrin metabolism	K22227 ahbD; AdoMet-dependent heme synthase	Enzymes [BR:ko01000]	0.555556	3.55556	5.77778	0	0	0	1.64815
	K08323	09101 Carbohydrate metabolism	00040 Pentose and glucuronate interconversions	K08323 rspA, manD; mannonate dehydratase	Enzymes [BR:ko01000]	0.828571	0.844444	8.06508	0.142857	0	0	1.64683
	K07054	09194 Poorly characterized	99997 Function unknown	K07054 K07054; uncharacterized protein	NA	0	1.11111	8.72222	0	0	0	1.63889
	K03778	09101 Carbohydrate metabolism	00620 Pyruvate metabolism	K03778 ldhA; D-lactate dehydrogenase	Enzymes [BR:ko01000]	0.428571	3.44444	5.80952	0.142857	0	0	1.63757
	K09819	09183 Protein families: signaling and cellular processes	02000 Transporters	K09819 ABC.MN.P; manganese/iron transport system permease protein	Transporters [BR:ko02000]	0.333333	3.33333	6.11111	0	0	0	1.62963
	K09820	09183 Protein families: signaling and cellular processes	02000 Transporters	K09820 ABC.MN.A; manganese/iron transport system ATP-binding protein	Transporters [BR:ko02000]	0.333333	3.33333	6.11111	0	0	0	1.62963
	K15981	09111 Xenobiotics biodegradation and metabolism	00984 Steroid degradation	K15981 CYP125A; cholest-4-en-3-one 26-monooxygenase	09180 Brite Hierarchies	0.777778	3.11111	5.88889	0	0	0	1.62963
	K18687	09111 Xenobiotics biodegradation and metabolism	00984 Steroid degradation	K18687 fadD3; HIP---CoA ligase	Enzymes [BR:ko01000]	0.777778	3.11111	5.88889	0	0	0	1.62963
	K22818	09191 Unclassified: metabolism	99980 Enzymes with EC numbers	K22818 fadE26; 3-oxocholest-4-en-26-oyl-CoA dehydrogenase alpha subunit	Enzymes [BR:ko01000]	0.777778	3.11111	5.88889	0	0	0	1.62963
	K22819	09191 Unclassified: metabolism	99980 Enzymes with EC numbers	K22819 fadE27; 3-oxocholest-4-en-26-oyl-CoA dehydrogenase beta subunit	Enzymes [BR:ko01000]	0.777778	3.11111	5.88889	0	0	0	1.62963
	K23167	09182 Protein families: genetic information processing	03029 Mitochondrial biogenesis	K23167 VAT1; synaptic vesicle membrane protein VAT-1	Mitochondrial biogenesis [BR:ko03029]	0.777778	3.11111	5.88889	0	0	0	1.62963
	K07454	09192 Unclassified: genetic information processing	99976 Replication and repair	K07454 K07454; putative restriction endonuclease	NA	0.666667	3.77778	2.66667	0.888889	1.22222	0.555556	1.62963
	K02614	09105 Amino acid metabolism	00360 Phenylalanine metabolism	K02614 paaI; acyl-CoA thioesterase	Enzymes [BR:ko01000]	0.31746	0.777778	8.53175	0.142857	0	0	1.62831
	K21061	09106 Metabolism of other amino acids	00470 D-Amino acid metabolism	K21061 lhpB; D-hydroxyproline dehydrogenase subunit beta	Enzymes [BR:ko01000]	0.606349	0.622222	8.39841	0.142857	0	0	1.62831
	K00375	09182 Protein families: genetic information processing	03000 Transcription factors	K00375 K00375; GntR family transcriptional regulator / MocR family aminotransferase	Transcription factors [BR:ko03000]	1.43492	2.8	5.24127	0.285714	0	0	1.62698
	K02010	09131 Membrane transport	02010 ABC transporters	K02010 afuC, fbpC; iron(III) transport system ATP-binding protein	09180 Brite Hierarchies	0.355556	0.577778	8.78889	0	0	0	1.62037
	K02011	09131 Membrane transport	02010 ABC transporters	K02011 afuB, fbpB; iron(III) transport system permease protein	09180 Brite Hierarchies	0.355556	0.577778	8.78889	0	0	0	1.62037
	K02012	09131 Membrane transport	02010 ABC transporters	K02012 afuA, fbpA; iron(III) transport system substrate-binding protein	09180 Brite Hierarchies	0.355556	0.577778	8.78889	0	0	0	1.62037
	K06718	09105 Amino acid metabolism	00260 Glycine, serine and threonine metabolism	K06718 ectA; L-2,4-diaminobutyric acid acetyltransferase	Enzymes [BR:ko01000]	0.701587	4.28889	1.70794	1.1746	1.22222	0.555556	1.60847
	K03077	09101 Carbohydrate metabolism	00040 Pentose and glucuronate interconversions	K03077 araD, ulaF, sgaE, sgbE; L-ribulose-5-phosphate 4-epimerase	00053 Ascorbate and aldarate metabolism	0.31746	4.33333	2.14286	1.03175	1.22222	0.555556	1.60053
	K00594	09101 Carbohydrate metabolism	00040 Pentose and glucuronate interconversions	K00594 xyoA, aldO; alditol oxidase	00051 Fructose and mannose metabolism	0.511111	4.06667	2.31111	0.888889	1.22222	0.555556	1.59259
	K07224	09183 Protein families: signaling and cellular processes	02000 Transporters	K07224 efeO; iron uptake system component EfeO	Transporters [BR:ko02000]	0.222222	0.888889	8.38889	0	0	0	1.58333
	K05020	09183 Protein families: signaling and cellular processes	02000 Transporters	K05020 opuD, betL; glycine betaine transporter	Transporters [BR:ko02000]	0.4	3.17778	5.86667	0	0	0	1.57407
	K01250	09104 Nucleotide metabolism	00240 Pyrimidine metabolism	K01250 rihA; pyrimidine-specific ribonucleoside hydrolase	Enzymes [BR:ko01000]	0.555556	3.11111	5.77778	0	0	0	1.57407
	K02188	09108 Metabolism of cofactors and vitamins	00860 Porphyrin metabolism	K02188 cbiD; cobalt-precorrin-5B (C1)-methyltransferase	Enzymes [BR:ko01000]	0.555556	3.11111	5.77778	0	0	0	1.57407
	K03795	09108 Metabolism of cofactors and vitamins	00860 Porphyrin metabolism	K03795 cbiX; sirohydrochlorin cobaltochelatase	Enzymes [BR:ko01000]	0.555556	3.11111	5.77778	0	0	0	1.57407
	K06324	09191 Unclassified: metabolism	99980 Enzymes with EC numbers	K06324 cotA; spore coat protein A, manganese oxidase	Enzymes [BR:ko01000]	0.555556	3.11111	5.77778	0	0	0	1.57407
	K08651	09181 Protein families: metabolism	01002 Peptidases and inhibitors	K08651 E3.4.21.66; thermitase	09182 Protein families: genetic information processing	0.555556	3.11111	5.77778	0	0	0	1.57407
	K18688	09191 Unclassified: metabolism	99980 Enzymes with EC numbers	K18688 fadD19; 3-oxocholest-4-en-26-oate---CoA ligase	Enzymes [BR:ko01000]	0.555556	3.11111	5.77778	0	0	0	1.57407
	K21164	09109 Metabolism of terpenoids and polyketides	01059 Biosynthesis of enediyne antibiotics	K21164 sgcE7, ncsE7, kedE7; enediyne biosynthesis protein E7	09180 Brite Hierarchies	0.555556	3.11111	5.77778	0	0	0	1.57407
	K22107	09182 Protein families: genetic information processing	03000 Transcription factors	K22107 kstR; TetR/AcrR family transcriptional regulator, cholesterol catabolism regulator	Transcription factors [BR:ko03000]	0.555556	3.11111	5.77778	0	0	0	1.57407
	K22463	09191 Unclassified: metabolism	99980 Enzymes with EC numbers	K22463 afsA; 2-oxo-3-(phosphooxy)propyl 3-oxoalkanoate synthase	Enzymes [BR:ko01000]	0.555556	3.11111	5.77778	0	0	0	1.57407
	K23107	09191 Unclassified: metabolism	99980 Enzymes with EC numbers	K23107 yajO; 1-deoxyxylulose-5-phosphate synthase	Enzymes [BR:ko01000]	0.555556	3.11111	5.77778	0	0	0	1.57407
	K05979	09102 Energy metabolism	00680 Methane metabolism	K05979 comB; 2-phosphosulfolactate phosphatase	Enzymes [BR:ko01000]	0.444444	0.444444	8.5	0	0	0	1.56481
	K07321	09193 Unclassified: signaling and cellular processes	99978 Cell growth	K07321 cooC; CO dehydrogenase maturation factor	NA	0.495238	3.51111	5.12063	0.142857	0	0	1.54497
	K01816	09101 Carbohydrate metabolism	00630 Glyoxylate and dicarboxylate metabolism	K01816 hyi, gip; hydroxypyruvate isomerase	Enzymes [BR:ko01000]	0.650794	3.44444	5.03175	0.142857	0	0	1.54497
	K04068	09191 Unclassified: metabolism	99980 Enzymes with EC numbers	K04068 nrdG; anaerobic ribonucleoside-triphosphate reductase activating protein	Enzymes [BR:ko01000]	0.650794	3.44444	5.03175	0.142857	0	0	1.54497
	K03336	09101 Carbohydrate metabolism	00562 Inositol phosphate metabolism	K03336 iolD; 3D-(3,5/4)-trihydroxycyclohexane-1,2-dione acylhydrolase (decyclizing)	Enzymes [BR:ko01000]	0.828571	3.95556	1.67619	1.03175	1.22222	0.555556	1.54497
	K03338	09101 Carbohydrate metabolism	00562 Inositol phosphate metabolism	K03338 iolC; 5-dehydro-2-deoxygluconokinase	Enzymes [BR:ko01000]	0.828571	3.95556	1.67619	1.03175	1.22222	0.555556	1.54497
	K21397	09183 Protein families: signaling and cellular processes	02000 Transporters	K21397 K21397; ABC transport system ATP-binding/permease protein	Transporters [BR:ko02000]	0.828571	3.95556	1.67619	1.03175	1.22222	0.555556	1.54497
	K02839	09182 Protein families: genetic information processing	03012 Translation factors	K02839 prfH; peptide chain release factor	Translation factors [BR:ko03012]	0.111111	3.55556	5.55556	0	0	0	1.53704
	K15973	09182 Protein families: genetic information processing	03000 Transcription factors	K15973 mhqR; MarR family transcriptional regulator, 2-MHQ and catechol-resistance regulon repressor	Transcription factors [BR:ko03000]	0.111111	3.55556	5.55556	0	0	0	1.53704
	K18148	09175 Drug resistance: antimicrobial	01501 beta-Lactam resistance	K18148 rtcB; release factor H-coupled RctB family protein	NA	0.111111	3.55556	5.55556	0	0	0	1.53704
	K00986	09191 Unclassified: metabolism	99980 Enzymes with EC numbers	K00986 ltrA; RNA-directed DNA polymerase	Enzymes [BR:ko01000]	1	3.11111	5.11111	0	0	0	1.53704
	K00965	09101 Carbohydrate metabolism	00052 Galactose metabolism	K00965 galT, GALT; UDPglucose--hexose-1-phosphate uridylyltransferase	00520 Amino sugar and nucleotide sugar metabolism	0.384127	0.844444	7.84286	0.142857	0	0	1.53571
	K10546	09131 Membrane transport	02010 ABC transporters	K10546 chvE; putative multiple sugar transport system substrate-binding protein	09180 Brite Hierarchies	0.384127	0.844444	7.84286	0.142857	0	0	1.53571
	K10547	09131 Membrane transport	02010 ABC transporters	K10547 gguB; putative multiple sugar transport system permease protein	09180 Brite Hierarchies	0.384127	0.844444	7.84286	0.142857	0	0	1.53571
	K10548	09131 Membrane transport	02010 ABC transporters	K10548 gguA; putative multiple sugar transport system ATP-binding protein	09180 Brite Hierarchies	0.384127	0.844444	7.84286	0.142857	0	0	1.53571
	K21480	09108 Metabolism of cofactors and vitamins	00860 Porphyrin metabolism	K21480 HO, pbsA1, hmuO; heme oxygenase (biliverdin-producing, ferredoxin)	Enzymes [BR:ko01000]	0.384127	0.844444	7.84286	0.142857	0	0	1.53571
	K00034	09101 Carbohydrate metabolism	00030 Pentose phosphate pathway	K00034 gdh; glucose 1-dehydrogenase	Enzymes [BR:ko01000]	0.333333	3.11111	5.66667	0	0	0	1.51852
	K00624	09141 Transport and catabolism	04146 Peroxisome	K00624 E2.3.1.7; carnitine O-acetyltransferase	Enzymes [BR:ko01000]	0.333333	3.11111	5.66667	0	0	0	1.51852
	K03394	09108 Metabolism of cofactors and vitamins	00860 Porphyrin metabolism	K03394 cobI-cbiL; precorrin-2/cobalt-factor-2 C20-methyltransferase	Enzymes [BR:ko01000]	0.333333	3.11111	5.66667	0	0	0	1.51852
	K04719	09108 Metabolism of cofactors and vitamins	00740 Riboflavin metabolism	K04719 bluB; 5,6-dimethylbenzimidazole synthase	Enzymes [BR:ko01000]	0.333333	3.11111	5.66667	0	0	0	1.51852
	K04788	09109 Metabolism of terpenoids and polyketides	01053 Biosynthesis of siderophore group nonribosomal peptides	K04788 mbtB; mycobactin phenyloxazoline synthetase	09180 Brite Hierarchies	0.333333	3.11111	5.66667	0	0	0	1.51852
	K06937	09191 Unclassified: metabolism	99983 Lipid metabolism	K06937 K06937; glycerol dibiphytanyl glycerol tetraether/macrocyclic archaeol synthase	NA	0.333333	3.11111	5.66667	0	0	0	1.51852
	K07116	09191 Unclassified: metabolism	99980 Enzymes with EC numbers	K07116 pvdQ, quiP; acyl-homoserine-lactone acylase	Enzymes [BR:ko01000]	0.333333	3.11111	5.66667	0	0	0	1.51852
	K07657	09132 Signal transduction	02020 Two-component system	K07657 phoB; two-component system, OmpR family, phosphate regulon response regulator PhoB	09180 Brite Hierarchies	0.333333	3.11111	5.66667	0	0	0	1.51852
	K07755	09161 Cancer: overview	05208 Chemical carcinogenesis - reactive oxygen species	K07755 AS3MT; arsenite methyltransferase	Enzymes [BR:ko01000]	0.333333	3.11111	5.66667	0	0	0	1.51852
	K09695	09131 Membrane transport	02010 ABC transporters	K09695 nodI; lipooligosaccharide transport system ATP-binding protein	09180 Brite Hierarchies	0.333333	3.11111	5.66667	0	0	0	1.51852
	K09705	09194 Poorly characterized	99997 Function unknown	K09705 K09705; uncharacterized protein	NA	0.333333	3.11111	5.66667	0	0	0	1.51852
	K09707	09194 Poorly characterized	99997 Function unknown	K09707 K09707; uncharacterized protein	NA	0.333333	3.11111	5.66667	0	0	0	1.51852
	K11081	09131 Membrane transport	02010 ABC transporters	K11081 phnS; 2-aminoethylphosphonate transport system substrate-binding protein	09180 Brite Hierarchies	0.333333	3.11111	5.66667	0	0	0	1.51852
	K11082	09131 Membrane transport	02010 ABC transporters	K11082 phnV; 2-aminoethylphosphonate transport system permease protein	09180 Brite Hierarchies	0.333333	3.11111	5.66667	0	0	0	1.51852
	K11083	09131 Membrane transport	02010 ABC transporters	K11083 phnU; 2-aminoethylphosphonate transport system permease protein	09180 Brite Hierarchies	0.333333	3.11111	5.66667	0	0	0	1.51852
	K11084	09131 Membrane transport	02010 ABC transporters	K11084 phnT; 2-aminoethylphosphonate transport system ATP-binding protein	09180 Brite Hierarchies	0.333333	3.11111	5.66667	0	0	0	1.51852
	K11941	09191 Unclassified: metabolism	99980 Enzymes with EC numbers	K11941 mdoC; glucans biosynthesis protein C	Enzymes [BR:ko01000]	0.333333	3.11111	5.66667	0	0	0	1.51852
	K13541	09108 Metabolism of cofactors and vitamins	00860 Porphyrin metabolism	K13541 cbiGH-cobJ; cobalt-precorrin 5A hydrolase / cobalt-factor III methyltransferase / precorrin-3B C17-methyltransferase	Enzymes [BR:ko01000]	0.333333	3.11111	5.66667	0	0	0	1.51852
	K15982	09111 Xenobiotics biodegradation and metabolism	00984 Steroid degradation	K15982 kshA; 3-ketosteroid 9alpha-monooxygenase subunit A	Enzymes [BR:ko01000]	0.333333	3.11111	5.66667	0	0	0	1.51852
	K15983	09111 Xenobiotics biodegradation and metabolism	00984 Steroid degradation	K15983 kshB; 3-ketosteroid 9alpha-monooxygenase subunit B	Enzymes [BR:ko01000]	0.333333	3.11111	5.66667	0	0	0	1.51852
	K16049	09111 Xenobiotics biodegradation and metabolism	00984 Steroid degradation	K16049 hsaC; 3,4-dihydroxy-9,10-secoandrosta-1,3,5(10)-triene-9,17-dione 4,5-dioxygenase	Enzymes [BR:ko01000]	0.333333	3.11111	5.66667	0	0	0	1.51852
	K16050	09111 Xenobiotics biodegradation and metabolism	00984 Steroid degradation	K16050 hsaD; 4,5:9,10-diseco-3-hydroxy-5,9,17-trioxoandrosta-1(10),2-diene-4-oate hydrolase	Enzymes [BR:ko01000]	0.333333	3.11111	5.66667	0	0	0	1.51852
	K16051	09111 Xenobiotics biodegradation and metabolism	00984 Steroid degradation	K16051 tesI; 3-oxo-5alpha-steroid 4-dehydrogenase	Enzymes [BR:ko01000]	0.333333	3.11111	5.66667	0	0	0	1.51852
	K17231	09152 Endocrine system	04918 Thyroid hormone synthesis	K17231 IYD, DEHAL1; iodotyrosine deiodinase	Enzymes [BR:ko01000]	0.333333	3.11111	5.66667	0	0	0	1.51852
	K18472	09101 Carbohydrate metabolism	00620 Pyruvate metabolism	K18472 accD6; acetyl-CoA/propionyl-CoA carboxylase carboxyl transferase subunit	00630 Glyoxylate and dicarboxylate metabolism	0.333333	3.11111	5.66667	0	0	0	1.51852
	K19969	09110 Biosynthesis of other secondary metabolites	00525 Acarbose and validamycin biosynthesis	K19969 acbC, salQ, valA, cetA; 2-epi-5-epi-valiolone synthase	Enzymes [BR:ko01000]	0.333333	3.11111	5.66667	0	0	0	1.51852
	K21160	09109 Metabolism of terpenoids and polyketides	01059 Biosynthesis of enediyne antibiotics	K21160 sgcE2, ncsE2, kedE2; enediyne biosynthesis protein E2	09180 Brite Hierarchies	0.333333	3.11111	5.66667	0	0	0	1.51852
	K21165	09109 Metabolism of terpenoids and polyketides	01059 Biosynthesis of enediyne antibiotics	K21165 sgcE8, ncsE8, kedE8; enediyne biosynthesis protein E8	09180 Brite Hierarchies	0.333333	3.11111	5.66667	0	0	0	1.51852
	K21166	09109 Metabolism of terpenoids and polyketides	01059 Biosynthesis of enediyne antibiotics	K21166 sgcE9, ncsE9, kedE9; enediyne biosynthesis protein E9	09180 Brite Hierarchies	0.333333	3.11111	5.66667	0	0	0	1.51852
	K21167	09109 Metabolism of terpenoids and polyketides	01059 Biosynthesis of enediyne antibiotics	K21167 sgcE11, ncsE11, kedE11; enediyne biosynthesis protein E11	09180 Brite Hierarchies	0.333333	3.11111	5.66667	0	0	0	1.51852
	K21184	09109 Metabolism of terpenoids and polyketides	01059 Biosynthesis of enediyne antibiotics	K21184 sgcC, mdpC; two-component FAD-dependent monooxygenase	09180 Brite Hierarchies	0.333333	3.11111	5.66667	0	0	0	1.51852
	K21185	09109 Metabolism of terpenoids and polyketides	01059 Biosynthesis of enediyne antibiotics	K21185 sgcE6, mdpE6, kedE6; flavin reductase	09180 Brite Hierarchies	0.333333	3.11111	5.66667	0	0	0	1.51852
	K21186	09109 Metabolism of terpenoids and polyketides	01059 Biosynthesis of enediyne antibiotics	K21186 sgcC5, mdpC5, kedY5; condensation enzyme	09180 Brite Hierarchies	0.333333	3.11111	5.66667	0	0	0	1.51852
	K21190	09109 Metabolism of terpenoids and polyketides	01059 Biosynthesis of enediyne antibiotics	K21190 mdpC8; dehydrogenase	09180 Brite Hierarchies	0.333333	3.11111	5.66667	0	0	0	1.51852
	K21196	09106 Metabolism of other amino acids	00440 Phosphonate and phosphinate metabolism	K21196 phnZ; 2-amino-1-hydroxyethylphosphonate dioxygenase (glycine-forming)	Enzymes [BR:ko01000]	0.333333	3.11111	5.66667	0	0	0	1.51852
	K21325	09109 Metabolism of terpenoids and polyketides	00523 Polyketide sugar unit biosynthesis	K21325 calS11; dTDP-rhamnose C3-O-methyltransferase	Enzymes [BR:ko01000]	0.333333	3.11111	5.66667	0	0	0	1.51852
	K21377	09191 Unclassified: metabolism	99980 Enzymes with EC numbers	K21377 aziB2; 3-hydroxy-5-methyl-1-naphthoate 3-O-methyltransferase	Enzymes [BR:ko01000]	0.333333	3.11111	5.66667	0	0	0	1.51852
	K22820	09191 Unclassified: metabolism	99980 Enzymes with EC numbers	K22820 fadE34; 3-oxochol-4-en-24-oyl-CoA dehydrogenase	Enzymes [BR:ko01000]	0.333333	3.11111	5.66667	0	0	0	1.51852
	K22821	09191 Unclassified: metabolism	99980 Enzymes with EC numbers	K22821 fadE28; 3-oxo-4-pregnene-20-carboxyl-CoA dehydrogenase alpha subunit	Enzymes [BR:ko01000]	0.333333	3.11111	5.66667	0	0	0	1.51852
	K22822	09191 Unclassified: metabolism	99980 Enzymes with EC numbers	K22822 fadE29; 3-oxo-4-pregnene-20-carboxyl-CoA dehydrogenase beta subunit	Enzymes [BR:ko01000]	0.333333	3.11111	5.66667	0	0	0	1.51852
	K22934	09101 Carbohydrate metabolism	00500 Starch and sucrose metabolism	K22934 E3.2.1.28; alpha,alpha-trehalase	Enzymes [BR:ko01000]	0.333333	3.11111	5.66667	0	0	0	1.51852
	K23677	09183 Protein families: signaling and cellular processes	02000 Transporters	K23677 SPNS; MFS transporter, Spinster family, sphingosine-1-phosphate transporter	Transporters [BR:ko02000]	0.333333	3.11111	5.66667	0	0	0	1.51852
	K01007	09101 Carbohydrate metabolism	00010 Glycolysis / Gluconeogenesis	K01007 pps, ppsA; pyruvate, water dikinase	00620 Pyruvate metabolism	0.511111	3.62222	2.31111	0.888889	1.22222	0.555556	1.51852
	K14956	09171 Infectious disease: bacterial	05152 Tuberculosis	K14956 esxA, esat6; 6 kDa early secretory antigenic target	NA	0.222222	0.444444	8.38889	0	0	0	1.50926
	K01560	09111 Xenobiotics biodegradation and metabolism	00625 Chloroalkane and chloroalkene degradation	K01560 E3.8.1.2; 2-haloacid dehalogenase	00361 Chlorocyclohexane and chlorobenzene degradation	0.428571	3.44444	4.92063	0.142857	0	0	1.48942
	K00782	09191 Unclassified: metabolism	99981 Carbohydrate metabolism	K00782 lldG; L-lactate dehydrogenase complex protein LldG	NA	0.606349	3.95556	1.56508	1.03175	1.22222	0.555556	1.48942
	K01485	09104 Nucleotide metabolism	00240 Pyrimidine metabolism	K01485 codA; cytosine/creatinine deaminase	09105 Amino acid metabolism	0.606349	3.95556	1.56508	1.03175	1.22222	0.555556	1.48942
	K01512	09101 Carbohydrate metabolism	00620 Pyruvate metabolism	K01512 acyP; acylphosphatase	09111 Xenobiotics biodegradation and metabolism	0.606349	3.95556	1.56508	1.03175	1.22222	0.555556	1.48942
	K01551	09182 Protein families: genetic information processing	04131 Membrane trafficking	K01551 arsA, ASNA1, GET3; arsenite/tail-anchored protein-transporting ATPase	09183 Protein families: signaling and cellular processes	0.606349	3.95556	1.56508	1.03175	1.22222	0.555556	1.48942
	K03337	09101 Carbohydrate metabolism	00562 Inositol phosphate metabolism	K03337 iolB; 5-deoxy-glucuronate isomerase	Enzymes [BR:ko01000]	0.606349	3.95556	1.56508	1.03175	1.22222	0.555556	1.48942
	K03928	09191 Unclassified: metabolism	99980 Enzymes with EC numbers	K03928 yvaK; carboxylesterase	Enzymes [BR:ko01000]	0.606349	3.95556	1.56508	1.03175	1.22222	0.555556	1.48942
	K05810	09104 Nucleotide metabolism	00230 Purine metabolism	K05810 LACC1, yfiH; purine-nucleoside/S-methyl-5'-thioadenosine phosphorylase / adenosine deaminase	09105 Amino acid metabolism	0.606349	3.95556	1.56508	1.03175	1.22222	0.555556	1.48942
	K06720	09105 Amino acid metabolism	00260 Glycine, serine and threonine metabolism	K06720 ectC; L-ectoine synthase	Enzymes [BR:ko01000]	0.606349	3.95556	1.56508	1.03175	1.22222	0.555556	1.48942
	K09165	09191 Unclassified: metabolism	99982 Energy metabolism	K09165 K09165; dodecin	NA	0.606349	3.95556	1.56508	1.03175	1.22222	0.555556	1.48942
	K10227	09131 Membrane transport	02010 ABC transporters	K10227 smoE, mtlE; polyol transport system substrate-binding protein	09180 Brite Hierarchies	0.606349	3.95556	1.56508	1.03175	1.22222	0.555556	1.48942
	K10228	09131 Membrane transport	02010 ABC transporters	K10228 smoF, mtlF; polyol transport system permease protein	09180 Brite Hierarchies	0.606349	3.95556	1.56508	1.03175	1.22222	0.555556	1.48942
	K10229	09131 Membrane transport	02010 ABC transporters	K10229 smoG, mtlG; polyol transport system permease protein	09180 Brite Hierarchies	0.606349	3.95556	1.56508	1.03175	1.22222	0.555556	1.48942
	K16014	09131 Membrane transport	02010 ABC transporters	K16014 cydCD; ATP-binding cassette, subfamily C, bacterial CydCD	09180 Brite Hierarchies	0.606349	3.95556	1.56508	1.03175	1.22222	0.555556	1.48942
	K16146	09101 Carbohydrate metabolism	00500 Starch and sucrose metabolism	K16146 pep2; maltokinase	Enzymes [BR:ko01000]	0.606349	3.95556	1.56508	1.03175	1.22222	0.555556	1.48942
	K18928	09191 Unclassified: metabolism	99981 Carbohydrate metabolism	K18928 lldE; L-lactate dehydrogenase complex protein LldE	NA	0.606349	3.95556	1.56508	1.03175	1.22222	0.555556	1.48942
	K18929	09191 Unclassified: metabolism	99981 Carbohydrate metabolism	K18929 lldF; L-lactate dehydrogenase complex protein LldF	NA	0.606349	3.95556	1.56508	1.03175	1.22222	0.555556	1.48942
	K20468	09183 Protein families: signaling and cellular processes	02000 Transporters	K20468 K20468; putative heme transporter	Transporters [BR:ko02000]	0.606349	3.95556	1.56508	1.03175	1.22222	0.555556	1.48942
	K18981	09101 Carbohydrate metabolism	00053 Ascorbate and aldarate metabolism	K18981 udh; uronate dehydrogenase	Enzymes [BR:ko01000]	0.622222	3.17778	5.08889	0	0	0	1.48148
	K00124	09101 Carbohydrate metabolism	00630 Glyoxylate and dicarboxylate metabolism	K00124 fdoH, fdsB; formate dehydrogenase iron-sulfur subunit	09102 Energy metabolism	0.222222	4	2	0.888889	1.22222	0.555556	1.48148
	K00368	09102 Energy metabolism	00910 Nitrogen metabolism	K00368 nirK; nitrite reductase (NO-forming)	Enzymes [BR:ko01000]	0.222222	4	2	0.888889	1.22222	0.555556	1.48148
	K01455	09101 Carbohydrate metabolism	00630 Glyoxylate and dicarboxylate metabolism	K01455 E3.5.1.49; formamidase	09102 Energy metabolism	0.222222	4	2	0.888889	1.22222	0.555556	1.48148
	K01812	09101 Carbohydrate metabolism	00040 Pentose and glucuronate interconversions	K01812 uxaC; glucuronate isomerase	Enzymes [BR:ko01000]	0.222222	4	2	0.888889	1.22222	0.555556	1.48148
	K20742	09181 Protein families: metabolism	01002 Peptidases and inhibitors	K20742 ykfC; gamma-D-glutamyl-L-lysine dipeptidyl-peptidase	Enzymes [BR:ko01000]	0.222222	4	2	0.888889	1.22222	0.555556	1.48148
	K09992	09194 Poorly characterized	99997 Function unknown	K09992 K09992; uncharacterized protein	NA	0.8	3.68889	1.73333	0.888889	1.22222	0.555556	1.48148
	K00657	09105 Amino acid metabolism	00330 Arginine and proline metabolism	K00657 speG, SAT; diamine N-acetyltransferase	09140 Cellular Processes	0.161905	0.844444	7.73175	0.142857	0	0	1.48016
	K00389	09194 Poorly characterized	99996 General function prediction only	K00389 yidH; putative membrane protein	NA	0.31746	0.777778	7.64286	0.142857	0	0	1.48016
	K01480	09105 Amino acid metabolism	00330 Arginine and proline metabolism	K01480 speB; agmatinase	Enzymes [BR:ko01000]	0.31746	0.777778	7.64286	0.142857	0	0	1.48016
	K01273	09181 Protein families: metabolism	01002 Peptidases and inhibitors	K01273 DPEP; membrane dipeptidase	09183 Protein families: signaling and cellular processes	0.895238	0.466667	7.37619	0.142857	0	0	1.48016
	K03322	09183 Protein families: signaling and cellular processes	02000 Transporters	K03322 mntH; manganese transport protein	Transporters [BR:ko02000]	0.222222	0.666667	7.94444	0	0	0	1.47222
	K05995	09181 Protein families: metabolism	01002 Peptidases and inhibitors	K05995 pepE; dipeptidase E	Enzymes [BR:ko01000]	0.511111	0.511111	7.81111	0	0	0	1.47222
	K02472	09101 Carbohydrate metabolism	00520 Amino sugar and nucleotide sugar metabolism	K02472 wecC; UDP-N-acetyl-D-mannosaminuronic acid dehydrogenase	09107 Glycan biosynthesis and metabolism	0.444444	3.55556	2.11111	0.888889	1.22222	0.555556	1.46296
	K08234	09191 Unclassified: metabolism	99985 Amino acid metabolism	K08234 yaeR; glyoxylase I family protein	NA	0.444444	3.55556	2.11111	0.888889	1.22222	0.555556	1.46296
	K07317	09183 Protein families: signaling and cellular processes	02048 Prokaryotic defense system	K07317 K07317; adenine-specific DNA-methyltransferase	Enzymes [BR:ko01000]	0.206349	3.44444	4.80952	0.142857	0	0	1.43386
	K00688	09101 Carbohydrate metabolism	00500 Starch and sucrose metabolism	K00688 PYG, glgP; glycogen phosphorylase	09140 Cellular Processes	0.384127	3.95556	1.45397	1.03175	1.22222	0.555556	1.43386
	K07112	09194 Poorly characterized	99997 Function unknown	K07112 K07112; uncharacterized protein	NA	0.384127	3.95556	1.45397	1.03175	1.22222	0.555556	1.43386
	K00479	09105 Amino acid metabolism	00260 Glycine, serine and threonine metabolism	K00479 gbcA, bmoA; glycine betaine monooxygenase A	Enzymes [BR:ko01000]	0.539683	3.88889	1.36508	1.03175	1.22222	0.555556	1.43386
	K00705	09101 Carbohydrate metabolism	00500 Starch and sucrose metabolism	K00705 malQ; 4-alpha-glucanotransferase	Enzymes [BR:ko01000]	0.539683	3.88889	1.36508	1.03175	1.22222	0.555556	1.43386
	K02804	09101 Carbohydrate metabolism	00520 Amino sugar and nucleotide sugar metabolism	K02804 nagE; N-acetylglucosamine PTS system EIICBA or EIICB component	09130 Environmental Information Processing	0.539683	3.88889	1.36508	1.03175	1.22222	0.555556	1.43386
	K06015	09191 Unclassified: metabolism	99980 Enzymes with EC numbers	K06015 E3.5.1.81; N-acyl-D-amino-acid deacylase	Enzymes [BR:ko01000]	0.539683	3.88889	1.36508	1.03175	1.22222	0.555556	1.43386
	K12942	09191 Unclassified: metabolism	99987 Cofactor metabolism	K12942 abgT; aminobenzoyl-glutamate transport protein	NA	0.539683	3.88889	1.36508	1.03175	1.22222	0.555556	1.43386
	K22468	09102 Energy metabolism	00190 Oxidative phosphorylation	K22468 ppk2; polyphosphate kinase	09120 Genetic Information Processing	0.539683	3.88889	1.36508	1.03175	1.22222	0.555556	1.43386
	K10676	09111 Xenobiotics biodegradation and metabolism	00361 Chlorocyclohexane and chlorobenzene degradation	K10676 tfdB; 2,4-dichlorophenol 6-monooxygenase	Enzymes [BR:ko01000]	0.244444	3.24444	5.06667	0	0	0	1.42593
	K21887	09191 Unclassified: metabolism	99980 Enzymes with EC numbers	K21887 ctpJ, nmtA; cation-transporting P-type ATPase J	NA	0.4	3.17778	4.97778	0	0	0	1.42593
	K00098	09191 Unclassified: metabolism	99980 Enzymes with EC numbers	K00098 idnD; L-idonate 5-dehydrogenase	Enzymes [BR:ko01000]	0.577778	3.68889	1.62222	0.888889	1.22222	0.555556	1.42593
	K01707	09101 Carbohydrate metabolism	00053 Ascorbate and aldarate metabolism	K01707 kdgD; 5-dehydro-4-deoxyglucarate dehydratase	Enzymes [BR:ko01000]	0.733333	3.62222	1.53333	0.888889	1.22222	0.555556	1.42593
	K01761	09105 Amino acid metabolism	00270 Cysteine and methionine metabolism	K01761 E4.4.1.11; methionine-gamma-lyase	09106 Metabolism of other amino acids	0.0952381	0.777778	7.53175	0.142857	0	0	1.4246
	K23778	09182 Protein families: genetic information processing	03000 Transcription factors	K23778 rcdA; TetR/AcrR family transcriptional regulator, regulator of biofilm formation and stress response	Transcription factors [BR:ko03000]	0.673016	0.466667	7.26508	0.142857	0	0	1.4246
	K05596	09182 Protein families: genetic information processing	03000 Transcription factors	K05596 iciA; LysR family transcriptional regulator, chromosome initiation inhibitor	03036 Chromosome and associated proteins	0.31746	0.333333	7.64286	0.142857	0	0	1.40608
	K06895	09183 Protein families: signaling and cellular processes	02000 Transporters	K06895 lysE, argO; L-lysine exporter family protein LysE/ArgO	Transporters [BR:ko02000]	0.31746	0.333333	7.64286	0.142857	0	0	1.40608
	K07085	09193 Unclassified: signaling and cellular processes	99977 Transport	K07085 K07085; putative transport protein	NA	0.31746	3.88889	1.25397	1.03175	1.22222	0.555556	1.37831
	K15551	09102 Energy metabolism	00920 Sulfur metabolism	K15551 tauA; taurine transport system substrate-binding protein	09130 Environmental Information Processing	0.31746	3.88889	1.25397	1.03175	1.22222	0.555556	1.37831
	K15552	09102 Energy metabolism	00920 Sulfur metabolism	K15552 tauC; taurine transport system permease protein	09130 Environmental Information Processing	0.31746	3.88889	1.25397	1.03175	1.22222	0.555556	1.37831
	K03616	09191 Unclassified: metabolism	99980 Enzymes with EC numbers	K03616 rnfB; H+/Na+-translocating ferredoxin:NAD+ oxidoreductase subunit B	Enzymes [BR:ko01000]	0.177778	3.17778	4.86667	0	0	0	1.37037
	K13308	09109 Metabolism of terpenoids and polyketides	00523 Polyketide sugar unit biosynthesis	K13308 desI, eryCIV; dTDP-4-amino-4,6-dideoxy-D-glucose transaminase	Enzymes [BR:ko01000]	0.177778	3.17778	4.86667	0	0	0	1.37037
	K15926	09109 Metabolism of terpenoids and polyketides	01057 Biosynthesis of type II polyketide products	K15926 jadI; cyclase	09180 Brite Hierarchies	0.177778	3.17778	4.86667	0	0	0	1.37037
	K15928	09109 Metabolism of terpenoids and polyketides	01057 Biosynthesis of type II polyketide products	K15928 jadH; bifunctional hydroxylase/dehydrase	NA	0.177778	3.17778	4.86667	0	0	0	1.37037
	K19158	09183 Protein families: signaling and cellular processes	02048 Prokaryotic defense system	K19158 yoeB; toxin YoeB	Enzymes [BR:ko01000]	0.177778	3.17778	4.86667	0	0	0	1.37037
	K02315	09182 Protein families: genetic information processing	03032 DNA replication proteins	K02315 dnaC; DNA replication protein DnaC	DNA replication proteins [BR:ko03032]	0.333333	3.11111	4.77778	0	0	0	1.37037
	K07482	09192 Unclassified: genetic information processing	99976 Replication and repair	K07482 K07482; transposase, IS30 family	NA	0.333333	3.11111	4.77778	0	0	0	1.37037
	K22027	09191 Unclassified: metabolism	99980 Enzymes with EC numbers	K22027 iacA; indole-3-acetate monooxygenase	Enzymes [BR:ko01000]	0.333333	3.11111	4.77778	0	0	0	1.37037
	K07733	09182 Protein families: genetic information processing	03000 Transcription factors	K07733 alpA; prophage regulatory protein	Transcription factors [BR:ko03000]	0.222222	3.77778	1.55556	0.888889	1.22222	0.555556	1.37037
	K00004	09101 Carbohydrate metabolism	00650 Butanoate metabolism	K00004 BDH, butB; (R,R)-butanediol dehydrogenase / meso-butanediol dehydrogenase / diacetyl reductase	Enzymes [BR:ko01000]	0.511111	3.62222	1.42222	0.888889	1.22222	0.555556	1.37037
	K01271	09181 Protein families: metabolism	01002 Peptidases and inhibitors	K01271 pepQ; Xaa-Pro dipeptidase	Enzymes [BR:ko01000]	0.511111	3.62222	1.42222	0.888889	1.22222	0.555556	1.37037
	K05881	09103 Lipid metabolism	00561 Glycerolipid metabolism	K05881 dhaM; phosphoenolpyruvate---glycerone phosphotransferase subunit DhaM	09180 Brite Hierarchies	0.511111	3.62222	1.42222	0.888889	1.22222	0.555556	1.37037
	K18199	09111 Xenobiotics biodegradation and metabolism	00930 Caprolactam degradation	K18199 inhA; cyclohexyl-isocyanide hydratase	09180 Brite Hierarchies	0.511111	3.62222	1.42222	0.888889	1.22222	0.555556	1.37037
	K00303	09105 Amino acid metabolism	00260 Glycine, serine and threonine metabolism	K00303 soxB; sarcosine oxidase, subunit beta	Enzymes [BR:ko01000]	0.666667	3.55556	1.33333	0.888889	1.22222	0.555556	1.37037
	K06605	09191 Unclassified: metabolism	99981 Carbohydrate metabolism	K06605 iolH; myo-inositol catabolism protein IolH	NA	0.666667	3.55556	1.33333	0.888889	1.22222	0.555556	1.37037
	K08166	09183 Protein families: signaling and cellular processes	02000 Transporters	K08166 mmr; MFS transporter, DHA2 family, methylenomycin A resistance protein	Transporters [BR:ko02000]	0.666667	3.55556	1.33333	0.888889	1.22222	0.555556	1.37037
	K00459	09102 Energy metabolism	00910 Nitrogen metabolism	K00459 ncd2, npd; nitronate monooxygenase	Enzymes [BR:ko01000]	0.606349	0.4	7.06508	0.142857	0	0	1.36905
	K01192	09107 Glycan biosynthesis and metabolism	00511 Other glycan degradation	K01192 E3.2.1.25, MANBA, manB; beta-mannosidase	09140 Cellular Processes	0.0666667	0.511111	7.58889	0	0	0	1.36111
	K04127	09110 Biosynthesis of other secondary metabolites	00311 Penicillin and cephalosporin biosynthesis	K04127 cefD; isopenicillin-N epimerase	09180 Brite Hierarchies	0.222222	0.444444	7.5	0	0	0	1.36111
	K07095	09194 Poorly characterized	99997 Function unknown	K07095 K07095; uncharacterized protein	NA	0.222222	0.444444	7.5	0	0	0	1.36111
	K07243	09183 Protein families: signaling and cellular processes	02000 Transporters	K07243 FTR, FTH1, efeU; high-affinity iron transporter	Transporters [BR:ko02000]	0.222222	0.444444	7.5	0	0	0	1.36111
	K09771	09183 Protein families: signaling and cellular processes	02000 Transporters	K09771 TC.SMR3; small multidrug resistance family-3 protein	Transporters [BR:ko02000]	0.222222	0.444444	7.5	0	0	0	1.36111
	K10747	09124 Replication and repair	03030 DNA replication	K10747 LIG1; DNA ligase 1	03410 Base excision repair	0.222222	0.444444	7.5	0	0	0	1.36111
	K16301	09183 Protein families: signaling and cellular processes	02000 Transporters	K16301 efeB; deferrochelatase/peroxidase EfeB	Enzymes [BR:ko01000]	0.222222	0.444444	7.5	0	0	0	1.36111
	K01623	09101 Carbohydrate metabolism	00010 Glycolysis / Gluconeogenesis	K01623 ALDO; fructose-bisphosphate aldolase, class I	00030 Pentose phosphate pathway	0.111111	3.11111	4.66667	0	0	0	1.31481
	K02363	09109 Metabolism of terpenoids and polyketides	01053 Biosynthesis of siderophore group nonribosomal peptides	K02363 entE, dhbE, vibE, mxcE; 2,3-dihydroxybenzoate---[aryl-carrier protein] ligase	09180 Brite Hierarchies	0.111111	3.11111	4.66667	0	0	0	1.31481
	K04090	09191 Unclassified: metabolism	99980 Enzymes with EC numbers	K04090 E1.2.7.8; indolepyruvate ferredoxin oxidoreductase	Enzymes [BR:ko01000]	0.111111	3.11111	4.66667	0	0	0	1.31481
	K04784	09109 Metabolism of terpenoids and polyketides	01053 Biosynthesis of siderophore group nonribosomal peptides	K04784 irp2, HMWP2; yersiniabactin nonribosomal peptide synthetase	09180 Brite Hierarchies	0.111111	3.11111	4.66667	0	0	0	1.31481
	K06182	09182 Protein families: genetic information processing	03009 Ribosome biogenesis	K06182 rluF; 23S rRNA pseudouridine2604 synthase	Enzymes [BR:ko01000]	0.111111	3.11111	4.66667	0	0	0	1.31481
	K07002	09191 Unclassified: metabolism	99980 Enzymes with EC numbers	K07002 RBBP9; serine hydrolase	Enzymes [BR:ko01000]	0.111111	3.11111	4.66667	0	0	0	1.31481
	K07455	09182 Protein families: genetic information processing	03400 DNA repair and recombination proteins	K07455 recT; recombination protein RecT	DNA repair and recombination proteins [BR:ko03400]	0.111111	3.11111	4.66667	0	0	0	1.31481
	K07464	09183 Protein families: signaling and cellular processes	02048 Prokaryotic defense system	K07464 cas4; CRISPR-associated exonuclease Cas4	Enzymes [BR:ko01000]	0.111111	3.11111	4.66667	0	0	0	1.31481
	K07502	09194 Poorly characterized	99997 Function unknown	K07502 yprB; uncharacterized protein	NA	0.111111	3.11111	4.66667	0	0	0	1.31481
	K07721	09182 Protein families: genetic information processing	03000 Transcription factors	K07721 K07721; ArsR family transcriptional regulator	Transcription factors [BR:ko03000]	0.111111	3.11111	4.66667	0	0	0	1.31481
	K09769	09104 Nucleotide metabolism	00230 Purine metabolism	K09769 ymdB; 2',3'-cyclic-nucleotide 2'-phosphodiesterase	00240 Pyrimidine metabolism	0.111111	3.11111	4.66667	0	0	0	1.31481
	K11179	09123 Folding, sorting and degradation	04122 Sulfur relay system	K11179 tusE, dsrC; tRNA 2-thiouridine synthesizing protein E	09180 Brite Hierarchies	0.111111	3.11111	4.66667	0	0	0	1.31481
	K12241	09109 Metabolism of terpenoids and polyketides	01053 Biosynthesis of siderophore group nonribosomal peptides	K12241 pchG; pyochelin biosynthesis protein PchG	09180 Brite Hierarchies	0.111111	3.11111	4.66667	0	0	0	1.31481
	K18200	09191 Unclassified: metabolism	99980 Enzymes with EC numbers	K18200 PAL; peptidylamidoglycolate lyase	Enzymes [BR:ko01000]	0.111111	3.11111	4.66667	0	0	0	1.31481
	K18457	09191 Unclassified: metabolism	99980 Enzymes with EC numbers	K18457 laaA; L-proline amide hydrolase	Enzymes [BR:ko01000]	0.111111	3.11111	4.66667	0	0	0	1.31481
	K18893	09131 Membrane transport	02010 ABC transporters	K18893 vcaM; ATP-binding cassette, subfamily B, multidrug efflux pump	09180 Brite Hierarchies	0.111111	3.11111	4.66667	0	0	0	1.31481
	K19075	09183 Protein families: signaling and cellular processes	02048 Prokaryotic defense system	K19075 cst2, cas7; CRISPR-associated protein Cst2	Prokaryotic defense system [BR:ko02048]	0.111111	3.11111	4.66667	0	0	0	1.31481
	K19090	09183 Protein families: signaling and cellular processes	02048 Prokaryotic defense system	K19090 cas5t; CRISPR-associated protein Cas5t	Prokaryotic defense system [BR:ko02048]	0.111111	3.11111	4.66667	0	0	0	1.31481
	K19091	09183 Protein families: signaling and cellular processes	02048 Prokaryotic defense system	K19091 cas6; CRISPR-associated endoribonuclease Cas6	Enzymes [BR:ko01000]	0.111111	3.11111	4.66667	0	0	0	1.31481
	K19134	09183 Protein families: signaling and cellular processes	02048 Prokaryotic defense system	K19134 csx10; CRISPR-associated protein Csx10	Prokaryotic defense system [BR:ko02048]	0.111111	3.11111	4.66667	0	0	0	1.31481
	K21153	09191 Unclassified: metabolism	99980 Enzymes with EC numbers	K21153 salL; adenosyl-chloride synthase	Enzymes [BR:ko01000]	0.111111	3.11111	4.66667	0	0	0	1.31481
	K21349	09191 Unclassified: metabolism	99980 Enzymes with EC numbers	K21349 ggs; glucosylglycerate synthase	Enzymes [BR:ko01000]	0.111111	3.11111	4.66667	0	0	0	1.31481
	K23187	09131 Membrane transport	02010 ABC transporters	K23187 fepG, fagB, cchD, desG; iron-siderophore transport system permease protein	09180 Brite Hierarchies	0.111111	3.11111	4.66667	0	0	0	1.31481
	K00692	09101 Carbohydrate metabolism	00500 Starch and sucrose metabolism	K00692 sacB; levansucrase	09130 Environmental Information Processing	0.288889	3.62222	1.31111	0.888889	1.22222	0.555556	1.31481
	K01156	09183 Protein families: signaling and cellular processes	02048 Prokaryotic defense system	K01156 res; type III restriction enzyme	Enzymes [BR:ko01000]	0.288889	3.62222	1.31111	0.888889	1.22222	0.555556	1.31481
	K03208	09107 Glycan biosynthesis and metabolism	00543 Exopolysaccharide biosynthesis	K03208 wcaI; putative colanic acid biosynthesis glycosyltransferase WcaI	NA	0.288889	3.62222	1.31111	0.888889	1.22222	0.555556	1.31481
	K08974	09194 Poorly characterized	99996 General function prediction only	K08974 K08974; putative membrane protein	NA	0.288889	3.62222	1.31111	0.888889	1.22222	0.555556	1.31481
	K18335	09101 Carbohydrate metabolism	00051 Fructose and mannose metabolism	K18335 K18335; 2-keto-3-deoxy-L-fuconate dehydrogenase	Enzymes [BR:ko01000]	0.288889	3.62222	1.31111	0.888889	1.22222	0.555556	1.31481
	K00219	09191 Unclassified: metabolism	99980 Enzymes with EC numbers	K00219 fadH; 2,4-dienoyl-CoA reductase (NADPH2)	Enzymes [BR:ko01000]	0.444444	3.55556	1.22222	0.888889	1.22222	0.555556	1.31481
	K00302	09105 Amino acid metabolism	00260 Glycine, serine and threonine metabolism	K00302 soxA; sarcosine oxidase, subunit alpha	Enzymes [BR:ko01000]	0.444444	3.55556	1.22222	0.888889	1.22222	0.555556	1.31481
	K00304	09105 Amino acid metabolism	00260 Glycine, serine and threonine metabolism	K00304 soxD; sarcosine oxidase, subunit delta	Enzymes [BR:ko01000]	0.444444	3.55556	1.22222	0.888889	1.22222	0.555556	1.31481
	K00305	09105 Amino acid metabolism	00260 Glycine, serine and threonine metabolism	K00305 soxG; sarcosine oxidase, subunit gamma	Enzymes [BR:ko01000]	0.444444	3.55556	1.22222	0.888889	1.22222	0.555556	1.31481
	K00309	09105 Amino acid metabolism	00260 Glycine, serine and threonine metabolism	K00309 dmg; dimethylglycine oxidase	Enzymes [BR:ko01000]	0.444444	3.55556	1.22222	0.888889	1.22222	0.555556	1.31481
	K01304	09181 Protein families: metabolism	01002 Peptidases and inhibitors	K01304 pcp; pyroglutamyl-peptidase	Enzymes [BR:ko01000]	0.444444	3.55556	1.22222	0.888889	1.22222	0.555556	1.31481
	K06609	09183 Protein families: signaling and cellular processes	02000 Transporters	K06609 iolT; MFS transporter, SP family, major inositol transporter	Transporters [BR:ko02000]	0.444444	3.55556	1.22222	0.888889	1.22222	0.555556	1.31481
	K07133	09194 Poorly characterized	99997 Function unknown	K07133 K07133; uncharacterized protein	NA	0.444444	3.55556	1.22222	0.888889	1.22222	0.555556	1.31481
	K10917	09145 Cellular community - prokaryotes	02024 Quorum sensing	K10917 aphA; PadR family transcriptional regulator, regulatory protein AphA	05111 Biofilm formation - Vibrio cholerae	0.444444	3.55556	1.22222	0.888889	1.22222	0.555556	1.31481
	K21688	09191 Unclassified: metabolism	99986 Glycan metabolism	K21688 rpfB; resuscitation-promoting factor RpfB	NA	0.444444	3.55556	1.22222	0.888889	1.22222	0.555556	1.31481
	K22320	09191 Unclassified: metabolism	99980 Enzymes with EC numbers	K22320 oleD; 2-alkyl-3-oxoalkanoate reductase	Enzymes [BR:ko01000]	0.444444	3.55556	1.22222	0.888889	1.22222	0.555556	1.31481
	K02405	09132 Signal transduction	02020 Two-component system	K02405 fliA, whiG; RNA polymerase sigma factor FliA	09140 Cellular Processes	0.384127	0.4	6.95397	0.142857	0	0	1.31349
	K03969	09192 Unclassified: genetic information processing	99998 Others	K03969 pspA; phage shock protein A	NA	0.384127	0.4	6.95397	0.142857	0	0	1.31349
	K03300	09193 Unclassified: signaling and cellular processes	99977 Transport	K03300 TC.CITMHS; citrate-Mg2+:H+ or citrate-Ca2+:H+ symporter, CitMHS family	NA	0.539683	0.333333	6.86508	0.142857	0	0	1.31349
	K01266	09181 Protein families: metabolism	01002 Peptidases and inhibitors	K01266 dmpA, dap; D-aminopeptidase	Enzymes [BR:ko01000]	0	0.444444	7.38889	0	0	0	1.30556
	K05782	09183 Protein families: signaling and cellular processes	02000 Transporters	K05782 benE; benzoate membrane transport protein	Transporters [BR:ko02000]	0	0.444444	7.38889	0	0	0	1.30556
	K09702	09194 Poorly characterized	99997 Function unknown	K09702 K09702; uncharacterized protein	NA	0	0.444444	7.38889	0	0	0	1.30556
	K09759	09122 Translation	00970 Aminoacyl-tRNA biosynthesis	K09759 aspC, aspS; nondiscriminating aspartyl-tRNA synthetase	09180 Brite Hierarchies	0	0.444444	7.38889	0	0	0	1.30556
	K15629	09181 Protein families: metabolism	00199 Cytochrome P450	K15629 CYP152A; fatty-acid peroxygenase	Enzymes [BR:ko01000]	0	0.444444	7.38889	0	0	0	1.30556
	K21449	09183 Protein families: signaling and cellular processes	02000 Transporters	K21449 ata, sadA, emaA; trimeric autotransporter adhesin	Transporters [BR:ko02000]	0	0.444444	7.38889	0	0	0	1.30556
	K02798	09101 Carbohydrate metabolism	00051 Fructose and mannose metabolism	K02798 cmtB; mannitol PTS system EIIA component	09130 Environmental Information Processing	0.222222	0	7.5	0	0	0	1.28704
	K00005	09101 Carbohydrate metabolism	00640 Propanoate metabolism	K00005 gldA; glycerol dehydrogenase	09103 Lipid metabolism	0.222222	3.55556	1.11111	0.888889	1.22222	0.555556	1.25926
	K00045	09101 Carbohydrate metabolism	00051 Fructose and mannose metabolism	K00045 E1.1.1.67, mtlK; mannitol 2-dehydrogenase	Enzymes [BR:ko01000]	0.222222	3.55556	1.11111	0.888889	1.22222	0.555556	1.25926
	K00230	09108 Metabolism of cofactors and vitamins	00860 Porphyrin metabolism	K00230 hemG; menaquinone-dependent protoporphyrinogen oxidase	Enzymes [BR:ko01000]	0.222222	3.55556	1.11111	0.888889	1.22222	0.555556	1.25926
	K00477	09141 Transport and catabolism	04146 Peroxisome	K00477 PHYH; phytanoyl-CoA hydroxylase	Enzymes [BR:ko01000]	0.222222	3.55556	1.11111	0.888889	1.22222	0.555556	1.25926
	K00544	09105 Amino acid metabolism	00260 Glycine, serine and threonine metabolism	K00544 BHMT; betaine-homocysteine S-methyltransferase	00270 Cysteine and methionine metabolism	0.222222	3.55556	1.11111	0.888889	1.22222	0.555556	1.25926
	K00773	09182 Protein families: genetic information processing	03016 Transfer RNA biogenesis	K00773 tgt; queuine tRNA-ribosyltransferase	Enzymes [BR:ko01000]	0.222222	3.55556	1.11111	0.888889	1.22222	0.555556	1.25926
	K00895	09101 Carbohydrate metabolism	00010 Glycolysis / Gluconeogenesis	K00895 pfp, PFP; diphosphate-dependent phosphofructokinase	00030 Pentose phosphate pathway	0.222222	3.55556	1.11111	0.888889	1.22222	0.555556	1.25926
	K01023	09191 Unclassified: metabolism	99980 Enzymes with EC numbers	K01023 assT; arylsulfate sulfotransferase	Enzymes [BR:ko01000]	0.222222	3.55556	1.11111	0.888889	1.22222	0.555556	1.25926
	K01135	09107 Glycan biosynthesis and metabolism	00531 Glycosaminoglycan degradation	K01135 ARSB; arylsulfatase B	09140 Cellular Processes	0.222222	3.55556	1.11111	0.888889	1.22222	0.555556	1.25926
[truncated: 251 more rows]
