# Supplementary material for: Dry Stamping Coral Powder: An Effective Method for Isolating Coral Symbiotic Actinobacteria
Source: Microorganisms. 2023 Dec 10;11(12):2951. doi: 10.3390/microorganisms11122951 (PMC10745815; doi:10.3390/microorganisms11122951)
Supplement: Supplementary file 1 [file microorganisms-11-02951-s001.zip › Table S2.xlsx]

## Sheet: Table S2
Table S2. Actinobacteria colonies observed
OTU	PGDS1	PGDS2	PGDS3	PLDS1	PLDS2	PLDS3	PPDS1	PPDS2	PPDS3	PGHS1	PGHS2	PGHS3	PLHS1	PLHS2	PLHS3	PPHS1	PPHS2	PPHS3
otu1	1	0	1	8	12	12	4	2	4	3	1	4	5	6	0	2	1	2
otu2	1	1	1	0	0	0	4	5	2	0	0	0	0	0	0	1	3	1
otu3	1	0	0	10	7	11	15	18	9	0	0	0	0	0	0	0	0	0
otu4	1	0	0	0	1	0	1	1	1	0	0	0	0	0	0	0	0	0
otu5	4	3	5	1	0	0	1	5	3	0	0	0	3	5	2	0	0	0
otu6	1	3	0	0	0	0	1	1	0	0	0	0	0	0	0	0	0	0
otu7	0	0	0	1	0	3	0	0	0	0	0	0	0	0	0	0	0	0
otu8	1	0	1	0	2	1	0	0	0	0	0	0	0	0	0	0	0	0
otu9	1	0	1	0	0	0	4	0	5	0	0	0	0	0	0	0	0	0
otu10	0	0	0	0	0	0	12	17	10	0	0	0	0	0	0	0	0	0
otu11	0	0	0	0	0	0	3	0	4	0	0	0	0	0	0	0	0	0
otu12	0	0	0	2	0	2	4	4	0	0	0	0	0	0	0	0	0	0
otu13	0	0	0	0	0	0	0	1	2	1	1	1	0	0	0	0	0	0
otu14	0	0	0	0	0	0	1	0	2	0	0	0	0	0	0	0	0	0
otu15	9	7	7	4	13	8	7	3	1	3	4	1	1	1	2	1	1	3
